# Supplementary material for: Unraveling TNXB Epigenetic Alterations Through Genome-Wide DNA Methylation Analysis and Their Implications for Colorectal Cancer
Source: Int J Mol Sci. 2025 Jul 25;26(15):7197. doi: 10.3390/ijms26157197 (PMC12346618; doi:10.3390/ijms26157197)
Supplement: Supplementary file 1 [file ijms-26-07197-s001.zip]

Archive with 6 entries (6 files):
- Supplementary Figure S1.pdf
- Supplementary Figure S2.pdf
- Supplementary Table S1.pdf
- Supplementary Table S2.xlsx
- Supplementary Table S3.pdf
- Supplementary Table S4.pdf
