# Supplementary material for: Unraveling TNXB Epigenetic Alterations Through Genome-Wide DNA Methylation Analysis and Their Implications for Colorectal Cancer
Source: Int J Mol Sci. 2025 Jul 25;26(15):7197. doi: 10.3390/ijms26157197 (PMC12346618; doi:10.3390/ijms26157197)
Supplement: Supplementary file 1 [file ijms-26-07197-s001.zip › Supplementary Table S2.xlsx]

## Sheet: Sheet1
CpG	chr	pos	strand	Relation_to_Island	UCSC_RefGene_Name	UCSC_RefGene_Group	DMR	Enhancer	Regulatory_Feature_Group	DHS	logFC	CI.L	CI.R	AveExpr	t	P.Value	adj.P.Val	B
cg08096684	chr4	56708199	+	OpenSea							-2.06469	-2.26795	-1.86143	1.23438	-20.5341	9.18575e-23	2.05629e-17	40.6951
cg17698295	chr8	145106299	-	Island	OPLAH	Body	DMR				3.41273	3.07502	3.75044	0.222559	20.4282	1.10856e-22	2.05629e-17	40.5264
cg17301223	chr8	145106438	-	Island	OPLAH	Body	DMR				3.14562	2.83264	3.4586	0.498937	20.3172	1.3513e-22	2.05629e-17	40.3486
cg09087503	chr7	127672473	-	Island	SND1;LRRC4	Body;TSS1500	DMR			TRUE	3.3151	2.97273	3.65747	-0.307313	19.5739	5.21018e-22	5.94628e-17	39.1307
cg21995919	chr2	182322279	+	Island	ITGA4;ITGA4	5'UTR;1stExon	DMR	TRUE	Promoter_Associated	TRUE	3.21216	2.86288	3.56144	-0.51432	18.5907	3.31626e-21	3.02783e-16	37.4456
cg06193628	chr2	228526145	+	OpenSea				TRUE			2.17814	1.93809	2.41819	0.302507	18.3427	5.35494e-21	4.07434e-16	37.0067
cg11258943	chr9	100615357	+	Island	FOXE1	TSS200					3.27377	2.9078	3.63974	-0.00671088	18.0834	8.88725e-21	5.79592e-16	36.5415
cg27200446	chr6	41606439	-	Island	MDFI	5'UTR	DMR			TRUE	3.28084	2.91024	3.65143	-0.247848	17.8959	1.28633e-20	7.34034e-16	36.2012
cg14012294	chr5	72794041	-	Island	BTF3;BTF3	TSS1500;TSS1500			Unclassified		-1.59833	-1.78818	-1.40848	-2.72808	-17.0189	7.56272e-20	3.83609e-15	34.5628
cg06952671	chr2	182322268	+	Island	ITGA4;ITGA4	5'UTR;1stExon	DMR	TRUE	Promoter_Associated	TRUE	3.14328	2.76773	3.51883	-0.63484	16.9196	9.28319e-20	4.2379e-15	34.3724
cg17477445	chr12	64062526	+	Island	DPY19L2	TSS200	DMR		Unclassified		2.75662	2.42552	3.08773	-0.479324	16.8302	1.11735e-19	4.63713e-15	34.2
cg02970297	chr7	102920962	+	Island	DPY19L2P2;DPY19L2P2	TSS1500;TSS200			Promoter_Associated_Cell_type_specific		2.17581	1.91264	2.43899	-0.309746	16.713	1.42621e-19	5.4257e-15	33.9729
cg17494199	chr13	106834942	+	OpenSea				TRUE	Unclassified_Cell_type_specific	TRUE	-1.95362	-2.19225	-1.715	-0.563531	-16.55	2.00724e-19	6.60166e-15	33.6545
cg05649391	chr11	47359115	-	N_Shore	MYBPC3	Body					-2.66617	-2.99191	-2.34043	0.666387	-16.5459	2.02455e-19	6.60166e-15	33.6464
cg19932901	chr10	111748620	+	OpenSea				TRUE			1.24602	1.09228	1.39977	1.21513	16.383	2.85609e-19	8.69229e-15	33.3253
cg06706670	chr1	19516358	-	OpenSea	UBR4	Body		TRUE			1.75395	1.53415	1.97376	1.42386	16.1305	4.89234e-19	1.39589e-14	32.8222
cg07080358	chr2	68546507	-	Island	CNRIP1;CNRIP1	1stExon;1stExon				TRUE	2.62557	2.29456	2.95658	-0.114534	16.0345	6.01369e-19	1.6149e-14	32.6289
cg15336765	chr12	50355307	-	Island	AQP5;AQP5	1stExon;5'UTR	DMR		Unclassified_Cell_type_specific		3.15995	2.75895	3.56095	0.00917179	15.9297	7.54035e-19	1.91237e-14	32.4169
cg16300300	chr13	28501366	+	N_Shore			CDMR				2.8558	2.49081	3.2208	0.355574	15.8167	9.63712e-19	2.31551e-14	32.1868
cg02001991	chr4	71992842	-	OpenSea				TRUE			-1.70818	-1.92707	-1.48929	-0.730461	-15.7754	1.05435e-18	2.40663e-14	32.1024
cg26256223	chr8	145106582	-	Island	OPLAH	Body	DMR				3.29739	2.87404	3.72074	-0.429943	15.745	1.12664e-18	2.40836e-14	32.0402
cg27100436	chr7	102920978	+	Island	DPY19L2P2;DPY19L2P2	TSS1500;TSS200			Promoter_Associated_Cell_type_specific		2.23002	1.94346	2.51658	-0.818871	15.7314	1.16062e-18	2.40836e-14	32.0123
cg01817009	chr16	67978182	-	OpenSea	SLC12A4;SLC12A4;SLC12A4;LCAT;SLC12A4;SLC12A4	3'UTR;3'UTR;3'UTR;TSS200;3'UTR;3'UTR		TRUE		TRUE	1.94811	1.69424	2.20197	1.61688	15.5126	1.87643e-18	3.72441e-14	31.5607
cg16926809	chr1	10732464	-	OpenSea	CASZ1;CASZ1	Body;Body					2.23565	1.94388	2.52742	0.497879	15.4895	1.9748e-18	3.75634e-14	31.5126
cg20175702	chr15	70053398	-	OpenSea			DMR		Unclassified_Cell_type_specific	TRUE	-2.10204	-2.37671	-1.82738	-1.54432	-15.4707	2.05844e-18	3.75882e-14	31.4736
cg23138413	chr8	49320596	-	OpenSea				TRUE		TRUE	-1.8929	-2.14144	-1.64435	-0.156333	-15.3954	2.43183e-18	4.26986e-14	31.3167
cg15487867	chr1	1475742	-	N_Shore	C1orf70	TSS200			Gene_Associated_Cell_type_specific		2.93991	2.55158	3.32825	-1.33714	15.3039	2.9807e-18	5.03973e-14	31.125
cg04419610	chr19	48946564	+	Island	GRIN2D	Body	DMR				2.22869	1.9336	2.52378	0.0569861	15.2677	3.23168e-18	5.26894e-14	31.0488
cg09739165	chr16	27637519	-	OpenSea	KIAA0556	Body		TRUE			1.62376	1.40782	1.83969	1.10073	15.2011	3.75033e-18	5.90371e-14	30.9084
cg24939196	chr6	169588809	+	OpenSea				TRUE		TRUE	-1.81194	-2.05344	-1.57044	-0.835488	-15.1669	4.04925e-18	6.16178e-14	30.8361
cg18271964	chr1	10732063	+	OpenSea	CASZ1;CASZ1	Body;Body			Unclassified_Cell_type_specific		1.96644	1.70206	2.23081	0.394697	15.036	5.43571e-18	7.96887e-14	30.5582
cg06319475	chr8	145105829	+	Island							2.90719	2.51602	3.29836	-0.567461	15.0239	5.5859e-18	7.96887e-14	30.5324
cg16924045	chr2	191343262	+	OpenSea	MFSD6	Body		TRUE			2.39112	2.06814	2.71409	0.934551	14.966	6.36809e-18	8.80944e-14	30.4086
cg02973693	chr16	73085092	-	S_Shelf	ZFHX3	5'UTR			Unclassified_Cell_type_specific		2.07902	1.79777	2.36028	1.63782	14.9429	6.70982e-18	9.00918e-14	30.3592
cg05168229	chr13	45390049	-	OpenSea			DMR	TRUE		TRUE	-1.70947	-1.94152	-1.47742	-1.38142	-14.8919	7.53407e-18	9.77098e-14	30.2497
cg04025964	chr1	200010788	+	Island	NR5A2;NR5A2	Body;Body	CDMR				2.48231	2.14512	2.8195	0.369306	14.882	7.70526e-18	9.77098e-14	30.2284
cg11198851	chr6	1056970	+	OpenSea	LOC285768;LOC285768	Body;Body		TRUE			-2.50335	-2.84578	-2.16091	0.747654	-14.7782	9.76133e-18	1.20437e-13	30.0047
cg02348449	chr19	58630429	-	S_Shore	ZSCAN18;ZSCAN18	TSS1500;TSS1500					-1.74567	-1.98505	-1.50629	0.377028	-14.7418	1.06071e-17	1.27429e-13	29.9261
cg00516092	chr20	31177275	-	S_Shelf						TRUE	-1.42434	-1.62061	-1.22807	-0.702872	-14.67	1.25043e-17	1.46368e-13	29.7703
cg25045746	chr2	98963768	+	Island	CNGA3;CNGA3	5'UTR;5'UTR				TRUE	2.23163	1.92319	2.54006	0.0566217	14.6263	1.38263e-17	1.57797e-13	29.6751
cg18065361	chr8	67344588	-	Island	ADHFE1	TSS200	DMR		Promoter_Associated	TRUE	3.81804	3.28944	4.34663	-0.436032	14.6013	1.4648e-17	1.63097e-13	29.6204
cg17007374	chr15	71417947	-	OpenSea				TRUE			1.98599	1.70991	2.26208	0.793468	14.5415	1.68115e-17	1.79513e-13	29.4898
cg17408185	chr10	15364093	-	OpenSea	FAM171A1	Body		TRUE			2.30345	1.98318	2.62372	0.00287059	14.539	1.69087e-17	1.79513e-13	29.4843
cg13338454	chr4	77659228	-	N_Shelf	SHROOM3	Body				TRUE	1.99912	1.72097	2.27727	-0.0318173	14.5289	1.731e-17	1.79596e-13	29.4621
cg21277995	chr6	393239	-	Island	IRF4	Body	DMR				3.01644	2.59526	3.43762	0.24631	14.4778	1.9485e-17	1.97671e-13	29.3498
cg14642259	chr11	47359017	+	N_Shore	MYBPC3	Body					-3.40882	-3.88551	-2.93213	1.16321	-14.4559	2.0497e-17	2.03417e-13	29.3018
cg22754569	chr8	59564444	-	OpenSea	NSMAF;NSMAF	Body;Body		TRUE			1.6712	1.4353	1.90709	1.28723	14.3213	2.8035e-17	2.72305e-13	29.0046
cg15672437	chr13	113764555	-	Island	F7;F7	Body;Body	DMR			TRUE	2.52281	2.16509	2.88054	0.716052	14.2564	3.26329e-17	3.10361e-13	28.8603
cg16001865	chr1	61636722	+	OpenSea	NFIA;NFIA;NFIA;NFIA	Body;Body;Body;Body		TRUE			2.14893	1.84361	2.45425	0.359912	14.228	3.48821e-17	3.24982e-13	28.797
cg01588438	chr8	67344553	-	Island	ADHFE1	TSS200	DMR		Promoter_Associated	TRUE	3.17142	2.72001	3.62283	-0.339288	14.2023	3.70486e-17	3.38263e-13	28.7397
cg17136275	chr1	240874893	+	OpenSea				TRUE			-1.38523	-1.58308	-1.18738	0.044434	-14.1534	4.15598e-17	3.72012e-13	28.6305
cg08808128	chr2	29338432	-	Island	CLIP4;CLIP4	1stExon;5'UTR			Promoter_Associated	TRUE	2.4375	2.08698	2.78802	-0.722365	14.0574	5.21239e-17	4.57601e-13	28.4151
cg16734433	chr10	115860297	-	N_Shore				TRUE			-2.51273	-2.87576	-2.1497	1.23158	-13.9919	6.0873e-17	5.17095e-13	28.2674
cg23068913	chr10	23463377	+	Island			DMR				1.92629	1.6477	2.20488	0.391618	13.9776	6.29721e-17	5.17095e-13	28.2351
cg14675211	chr2	100938903	+	Island	LONRF2;LONRF2	5'UTR;1stExon	DMR		Unclassified_Cell_type_specific	TRUE	2.62648	2.24657	3.00638	-1.07047	13.9755	6.32792e-17	5.17095e-13	28.2305
cg14567424	chr11	67349598	+	N_Shore	GSTP1	TSS1500					-1.6181	-1.85217	-1.38403	0.717275	-13.9745	6.34316e-17	5.17095e-13	28.2282
cg09383816	chr8	67344556	-	Island	ADHFE1	TSS200	DMR		Promoter_Associated	TRUE	3.15518	2.69668	3.61369	-0.563115	13.911	7.37746e-17	5.90861e-13	28.0844
cg08748948	chr22	20792476	+	Island	SCARF2;SCARF2	TSS1500;TSS1500	DMR				2.18055	1.86351	2.4976	-0.25334	13.9034	7.51244e-17	5.91298e-13	28.0671
cg00664697	chr16	80061290	+	OpenSea			DMR		Unclassified_Cell_type_specific	TRUE	-1.76426	-2.02148	-1.50705	-1.584	-13.8657	8.21892e-17	6.3594e-13	27.9815
cg09775930	chr13	28501413	-	N_Shore			CDMR				2.56863	2.19287	2.94439	0.0906797	13.8186	9.19666e-17	6.99733e-13	27.8744
cg01732469	chr7	72788024	-	N_Shelf							-1.82391	-2.09133	-1.55649	0.417793	-13.7874	9.90999e-17	7.41646e-13	27.8031
cg16210355	chr13	107028903	-	OpenSea					Unclassified_Cell_type_specific		-1.5543	-1.78235	-1.32624	-1.22451	-13.7775	1.01482e-16	7.47227e-13	27.7805
cg20952257	chr5	171074407	+	OpenSea				TRUE		TRUE	-1.60925	-1.84562	-1.37288	-0.396493	-13.7629	1.05091e-16	7.61512e-13	27.7472
cg11935708	chr5	998978	+	OpenSea				TRUE			1.77751	1.5161	2.03891	1.85449	13.7457	1.09511e-16	7.8114e-13	27.7079
cg12628196	chr7	127672458	-	Island	SND1;LRRC4	Body;TSS1500	DMR			TRUE	1.72244	1.46808	1.97679	0.272614	13.6892	1.25467e-16	8.81186e-13	27.5782
cg27373390	chr3	37095036	+	OpenSea	LRRFIP2;LRRFIP2;LRRFIP2	3'UTR;3'UTR;3'UTR					1.42621	1.21546	1.63695	1.64846	13.6805	1.28116e-16	8.86158e-13	27.5582
cg02864844	chr7	149917263	+	Island							2.71982	2.31764	3.122	0.709985	13.6709	1.31114e-16	8.93359e-13	27.5362
cg25599475	chr7	853038	+	Island			RDMR	TRUE	Unclassified	TRUE	-1.93149	-2.21793	-1.64506	-1.7558	-13.6313	1.44225e-16	9.55825e-13	27.4452
cg10784519	chr6	30737231	-	OpenSea				TRUE	Unclassified_Cell_type_specific	TRUE	-1.60997	-1.84873	-1.3712	-2.10732	-13.6306	1.44469e-16	9.55825e-13	27.4436
cg04188273	chr4	110223830	+	Island	COL25A1;COL25A1	TSS200;TSS200	DMR		Unclassified_Cell_type_specific	TRUE	2.65939	2.2628	3.05598	-0.771759	13.5556	1.7323e-16	1.12974e-12	27.2703
cg17618595	chr6	1311342	+	Island	FOXQ1	TSS1500	RDMR				-1.94924	-2.24128	-1.6572	-1.7577	-13.4927	2.01748e-16	1.28774e-12	27.1247
cg10402698	chr15	67000045	-	S_Shelf	SMAD6;SMAD6;SMAD6	TSS1500;Body;Body				TRUE	2.04516	1.73869	2.35163	0.593166	13.49	2.03099e-16	1.28774e-12	27.1183
cg17947364	chr6	106056667	+	OpenSea				TRUE			-1.74754	-2.01015	-1.48493	0.215106	-13.4521	2.22687e-16	1.39259e-12	27.0304
cg05426006	chr13	45781603	+	OpenSea	GTF2F2	Body		TRUE			1.80415	1.53234	2.07596	1.44169	13.4176	2.42202e-16	1.4898e-12	26.9501
cg19377250	chr7	100463206	+	N_Shore	SLC12A9	Body	CDMR				-1.91559	-2.20429	-1.6269	0.201484	-13.4133	2.44757e-16	1.4898e-12	26.9401
cg10471825	chr16	73557323	-	OpenSea				TRUE			-1.52199	-1.75155	-1.29242	0.283742	-13.4023	2.5144e-16	1.51034e-12	26.9143
cg15446845	chr3	5470909	+	OpenSea			DMR				-1.44945	-1.66838	-1.23051	-1.6778	-13.3832	2.63435e-16	1.54487e-12	26.8698
cg12476188	chr15	66999484	+	S_Shelf	SMAD6;SMAD6;SMAD6	TSS1500;Body;Body				TRUE	1.24899	1.06032	1.43765	1.56747	13.3824	2.63956e-16	1.54487e-12	26.8679
cg13625026	chr11	1146419	+	OpenSea			DMR				-1.90057	-2.18797	-1.61317	-0.216953	-13.3681	2.7332e-16	1.57942e-12	26.8345
cg01350077	chr6	41606317	-	Island	MDFI;MDFI	5'UTR;1stExon	DMR		Unclassified_Cell_type_specific	TRUE	2.21473	1.87943	2.55002	-0.0309985	13.3524	2.8401e-16	1.62068e-12	26.7979
cg12451530	chr2	54087209	+	Island	LOC100302652;GPR75	TSS200;TSS200		TRUE			1.0517	0.892298	1.2111	1.11849	13.3376	2.94551e-16	1.66008e-12	26.763
cg12590430	chr7	38468944	+	OpenSea	AMPH;AMPH	Body;Body					-2.13914	-2.4638	-1.81448	0.624492	-13.3195	3.07876e-16	1.71402e-12	26.7207
cg05433391	chr6	71022175	+	OpenSea			DMR				-2.06321	-2.37665	-1.74976	-0.792083	-13.3064	3.17933e-16	1.74868e-12	26.6899
cg11838152	chr13	102359110	-	OpenSea	ITGBL1	Body		TRUE		TRUE	-2.14096	-2.46648	-1.81545	-0.986486	-13.2959	3.26234e-16	1.77298e-12	26.6653
cg11209394	chr7	150091053	+	N_Shelf	ZNF775	Body		TRUE			1.63013	1.38218	1.87808	1.82341	13.2904	3.30637e-16	1.77577e-12	26.6525
cg17593384	chr4	88000269	-	OpenSea	AFF1;AFF1	Body;Body		TRUE			1.5695	1.33061	1.80839	-0.343763	13.2811	3.38276e-16	1.79567e-12	26.6306
cg06178383	chr16	23213204	+	OpenSea	SCNN1G	Body		TRUE			-1.39943	-1.61281	-1.18605	-0.543714	-13.2577	3.58288e-16	1.88004e-12	26.5756
cg25046651	chr8	67345006	+	S_Shore	ADHFE1	Body			Promoter_Associated	TRUE	2.64544	2.24148	3.04939	-0.549389	13.2385	3.75592e-16	1.94844e-12	26.5305
cg10053369	chr1	10732333	+	OpenSea	CASZ1;CASZ1	Body;Body					1.71944	1.45602	1.98286	1.43723	13.1951	4.17949e-16	2.11667e-12	26.4282
cg14640149	chr2	216546226	+	OpenSea				TRUE	Unclassified_Cell_type_specific		-1.87279	-2.15976	-1.58582	-0.56712	-13.1925	4.20636e-16	2.11667e-12	26.4221
cg19664945	chr2	54087343	-	S_Shore	LOC100302652;GPR75	TSS200;TSS1500		TRUE			1.7446	1.47725	2.01196	0.308515	13.1913	4.2193e-16	2.11667e-12	26.4191
cg09296001	chr7	127672564	-	Island	SND1	Body	DMR			TRUE	2.24791	1.90318	2.59265	0.425885	13.1816	4.32115e-16	2.13242e-12	26.3963
cg17518550	chr1	247712383	-	OpenSea	C1orf150	TSS200					-1.65355	-1.90718	-1.39993	-1.15638	-13.1794	4.34412e-16	2.13242e-12	26.3912
cg16175941	chr6	154779103	+	OpenSea	CNKSR3	Body		TRUE			1.72428	1.45957	1.98898	1.51765	13.168	4.46818e-16	2.16998e-12	26.3643
cg03716852	chr19	49669281	-	Island	TRPM4	Body		TRUE			1.47754	1.25039	1.70468	1.24557	13.1497	4.6747e-16	2.24638e-12	26.321
cg13956167	chr2	23792747	-	OpenSea	KLHL29	Body		TRUE			1.35347	1.14528	1.56165	1.74125	13.142	4.76427e-16	2.26557e-12	26.3028
cg04103847	chr10	107442878	+	OpenSea				TRUE			-1.40531	-1.62198	-1.18863	0.558667	-13.1109	5.14616e-16	2.42195e-12	26.229
cg15376677	chr6	32011687	-	OpenSea	TNXB;TNXB	Body;Body					-1.52194	-1.7568	-1.28709	0.433719	-13.0998	5.28859e-16	2.46358e-12	26.2028
cg03813377	chr6	30737455	-	OpenSea				TRUE	Unclassified_Cell_type_specific	TRUE	-1.22935	-1.41914	-1.03956	-1.68816	-13.094	5.36587e-16	2.47433e-12	26.1889
cg04074908	chr6	44101190	+	OpenSea	TMEM63B	5'UTR		TRUE		TRUE	1.13307	0.958022	1.30812	0.748632	13.085	5.48604e-16	2.50445e-12	26.1677
cg04272613	chr14	59721173	+	OpenSea	DAAM1	5'UTR		TRUE			1.97226	1.66684	2.27768	0.206089	13.0539	5.92586e-16	2.64345e-12	26.0938
cg25088758	chr4	110223598	+	Island	COL25A1;COL25A1;COL25A1;COL25A1	1stExon;5'UTR;5'UTR;1stExon	DMR		Unclassified_Cell_type_specific	TRUE	2.20967	1.86736	2.55198	-0.137497	13.0492	5.99668e-16	2.64345e-12	26.0825
cg18202834	chr1	232689426	-	OpenSea				TRUE			1.76735	1.49341	2.0413	1.28817	13.0416	6.11074e-16	2.64345e-12	26.0644
cg21946631	chr7	90879360	+	OpenSea				TRUE			-1.48327	-1.71321	-1.25333	-0.0279607	-13.04	6.13473e-16	2.64345e-12	26.0607
cg22885052	chr3	47066821	-	OpenSea	SETD2	Body		TRUE			1.35396	1.14406	1.56387	0.977028	13.0396	6.14042e-16	2.64345e-12	26.0598
cg00766914	chr6	107781299	-	Island	PDSS2	TSS1500			Promoter_Associated		-1.10625	-1.27779	-0.934707	-2.05774	-13.0363	6.19062e-16	2.64345e-12	26.052
cg25281029	chr12	88969462	+	N_Shelf	KITLG;KITLG	Body;Body					2.3014	1.94452	2.65828	-0.44802	13.036	6.19585e-16	2.64345e-12	26.0512
cg15810386	chr5	31362491	-	OpenSea				TRUE			-1.65611	-1.91302	-1.39919	0.211632	-13.031	6.27314e-16	2.65164e-12	26.0393
cg07784084	chr3	26751141	+	OpenSea	LRRC3B	5'UTR					-1.44374	-1.6691	-1.21838	0.51818	-12.9506	7.66356e-16	3.20965e-12	25.8474
cg12769118	chr1	247712377	-	OpenSea	C1orf150	TSS200					-1.41403	-1.63521	-1.19285	-0.383003	-12.9236	8.19667e-16	3.40171e-12	25.7829
cg20890989	chr2	223574238	-	OpenSea	MOGAT1	Body		TRUE		TRUE	-1.49805	-1.73255	-1.26355	-1.63188	-12.9138	8.40153e-16	3.43384e-12	25.7592
cg00813378	chr1	1475209	-	Island	C1orf70	Body	DMR		Gene_Associated_Cell_type_specific		1.72442	1.45446	1.99438	0.0740696	12.9127	8.42451e-16	3.43384e-12	25.7566
cg01876338	chr2	54087008	+	Island	GPR75;LOC100302652;GPR75	5'UTR;1stExon;1stExon		TRUE			1.41594	1.1942	1.63769	0.893644	12.9082	8.51996e-16	3.439e-12	25.7458
cg02878385	chr10	91858201	+	OpenSea				TRUE			-1.37268	-1.58771	-1.15766	0.758376	-12.905	8.58783e-16	3.439e-12	25.7382
cg24436462	chr1	183595745	-	OpenSea	ARPC5	3'UTR					1.47791	1.2463	1.70952	0.740889	12.8991	8.71464e-16	3.4427e-12	25.7241
cg20979737	chr1	244964768	-	OpenSea					Unclassified		-1.73234	-2.00386	-1.46082	-0.149685	-12.8976	8.7479e-16	3.4427e-12	25.7205
cg17378193	chr3	13679574	-	S_Shore	FBLN2;FBLN2;FBLN2	3'UTR;3'UTR;3'UTR					-1.70731	-1.97502	-1.4396	0.00453753	-12.892	8.87056e-16	3.46113e-12	25.7071
cg24085232	chr5	151195433	+	OpenSea				TRUE			1.54143	1.29951	1.78334	0.111698	12.8807	9.12482e-16	3.5117e-12	25.68
cg08100687	chr13	28502630	+	Island				TRUE			1.83376	1.54592	2.12161	0.454794	12.8782	9.18381e-16	3.5117e-12	25.6738
cg26450106	chr20	24929607	-	OpenSea	CST7	TSS1500			Promoter_Associated_Cell_type_specific		-1.29696	-1.50058	-1.09334	-0.630861	-12.8761	9.23093e-16	3.5117e-12	25.6689
cg18180407	chr1	55047736	+	OpenSea	ACOT11;ACOT11	Body;Body		TRUE		TRUE	1.7417	1.46807	2.01532	0.82005	12.8674	9.4355e-16	3.54206e-12	25.6479
cg08725366	chr7	18329916	-	OpenSea							-1.52931	-1.76965	-1.28896	-0.712883	-12.8629	9.54206e-16	3.54206e-12	25.6371
cg00613562	chr8	70378994	-	OpenSea	SULF1;SULF1;SULF1;SULF1	5'UTR;1stExon;1stExon;5'UTR		TRUE		TRUE	-1.58957	-1.83939	-1.33976	-1.73316	-12.8628	9.54349e-16	3.54206e-12	25.637
cg02291365	chr13	25317267	+	N_Shelf			CDMR				-1.59417	-1.84487	-1.34348	-0.682315	-12.8549	9.73494e-16	3.58397e-12	25.6179
cg00925802	chr1	10732558	+	OpenSea	CASZ1;CASZ1	Body;Body					1.85912	1.56659	2.15165	0.783046	12.8474	9.91922e-16	3.60406e-12	25.5999
cg19408882	chr17	34101272	+	S_Shelf	MMP28	Body		TRUE		TRUE	1.32509	1.11657	1.53361	-0.660695	12.8463	9.94739e-16	3.60406e-12	25.5972
cg27022558	chr11	64141041	-	S_Shelf					Unclassified_Cell_type_specific	TRUE	-1.54259	-1.78543	-1.29975	-0.168641	-12.8413	1.0071e-15	3.62012e-12	25.5853
cg19017254	chr19	49671503	-	S_Shore	TRPM4	Body					1.87008	1.57556	2.1646	1.80015	12.8357	1.02144e-15	3.64297e-12	25.5718
cg20148334	chr1	209815452	-	OpenSea	LAMB3;LAMB3;LAMB3	Body;Body;Body		TRUE			1.45524	1.2259	1.68458	-0.0355395	12.8272	1.04346e-15	3.69266e-12	25.5513
cg27109748	chr7	2150016	+	OpenSea	MAD1L1;MAD1L1;MAD1L1	Body;Body;Body		TRUE	Unclassified		-1.69369	-1.9611	-1.42627	0.199424	-12.8033	1.10796e-15	3.89076e-12	25.4937
cg06804334	chr1	192706599	+	OpenSea				TRUE			1.6213	1.36503	1.87757	1.30263	12.789	1.14863e-15	4.0028e-12	25.4591
cg06920324	chr7	149264011	+	OpenSea	ZNF767;ZNF767	Body;Body		TRUE			1.66476	1.40154	1.92798	1.82627	12.7853	1.15927e-15	4.00927e-12	25.4503
cg04011469	chr2	82864753	+	OpenSea				TRUE			-1.76572	-2.0454	-1.48603	0.465328	-12.7623	1.22828e-15	4.21597e-12	25.3948
cg09511190	chr17	33416862	-	S_Shore	RFFL	TSS1500	DMR		Promoter_Associated		-1.65527	-1.91796	-1.39257	-1.75621	-12.7376	1.30706e-15	4.39985e-12	25.3351
cg17520027	chr1	200010708	-	Island	NR5A2;NR5A2	Body;Body	RDMR				1.55228	1.30592	1.79865	0.661986	12.7371	1.30868e-15	4.39985e-12	25.3339
cg14129735	chr6	30737007	-	OpenSea			DMR	TRUE	Unclassified_Cell_type_specific	TRUE	-1.81383	-2.10177	-1.52589	-1.55465	-12.7341	1.3186e-15	4.39985e-12	25.3267
cg15054077	chr19	13124215	+	Island	NFIX	Body			Unclassified_Cell_type_specific	TRUE	-2.56004	-2.96645	-2.15362	-1.82454	-12.7336	1.3204e-15	4.39985e-12	25.3254
cg07878486	chr19	58951885	-	Island	ZNF132	TSS1500	DMR		Promoter_Associated	TRUE	2.96784	2.49632	3.43935	-0.723896	12.724	1.35288e-15	4.4754e-12	25.302
cg02991571	chr13	28501126	-	N_Shore			CDMR				2.97861	2.50491	3.45232	-0.363119	12.7109	1.3981e-15	4.59174e-12	25.2704
cg08460580	chr6	689187	-	N_Shelf	EXOC2	5'UTR					1.03413	0.869402	1.19885	2.29302	12.6907	1.47121e-15	4.75742e-12	25.2215
cg20912169	chr8	67344720	-	Island	ADHFE1;ADHFE1	5'UTR;1stExon	DMR		Promoter_Associated	TRUE	3.3706	2.83363	3.90757	0.0865417	12.6891	1.47728e-15	4.75742e-12	25.2175
cg26349957	chr12	19002078	+	OpenSea				TRUE			-1.52966	-1.77336	-1.28596	0.558014	-12.6884	1.47981e-15	4.75742e-12	25.2159
cg16163382	chr2	37938640	+	OpenSea				TRUE		TRUE	-1.99894	-2.31821	-1.67966	-0.429186	-12.6565	1.60426e-15	5.12145e-12	25.1383
cg22526226	chr12	46169000	+	OpenSea	ARID2	Body		TRUE			1.48142	1.24455	1.71829	1.52199	12.6427	1.66114e-15	5.24952e-12	25.1049
cg26967792	chr7	53257327	-	S_Shelf							-1.53557	-1.78113	-1.29001	-0.449696	-12.6413	1.66738e-15	5.24952e-12	25.1013
cg02104952	chr1	201481480	-	OpenSea				TRUE	Unclassified	TRUE	1.75376	1.4731	2.03443	0.241368	12.6317	1.70839e-15	5.34179e-12	25.0779
cg19323289	chr11	19463903	+	OpenSea	NAV2	Body		TRUE		TRUE	-1.58015	-1.83376	-1.32653	-0.401849	-12.5949	1.87517e-15	5.78653e-12	24.9884
cg13581779	chr3	171561201	+	OpenSea	TMEM212	1stExon					1.52175	1.27751	1.766	0.93171	12.5947	1.87597e-15	5.78653e-12	24.988
cg05999324	chr10	112655570	-	OpenSea	PDCD4;PDCD4	Body;Body			Gene_Associated_Cell_type_specific		1.57884	1.32527	1.83242	0.483955	12.5867	1.91452e-15	5.86579e-12	24.9685
cg01029623	chr12	122016779	-	Island	KDM2B;KDM2B	Body;Body	DMR			TRUE	1.85682	1.55836	2.15528	-0.771585	12.5765	1.96472e-15	5.96762e-12	24.9436
cg06513470	chr16	90066769	+	S_Shore	AFG3L1	Body					-1.77543	-2.06085	-1.49001	0.663622	-12.5747	1.9739e-15	5.96762e-12	24.9391
cg12395205	chr18	12254469	+	Island	CIDEA;CIDEA	Body;TSS200		TRUE		TRUE	2.28295	1.91577	2.65013	0.421292	12.5688	2.00387e-15	5.98853e-12	24.9246
cg22724943	chr1	26070246	+	OpenSea	MAN1C1	Body		TRUE	Unclassified	TRUE	1.8898	1.58578	2.19382	0.431878	12.5656	2.01991e-15	5.98853e-12	24.917
cg14854901	chr5	72793969	+	N_Shore	BTF3;BTF3	TSS1500;TSS1500			Unclassified		-1.01974	-1.18382	-0.855663	-1.63787	-12.5634	2.03124e-15	5.98853e-12	24.9116
cg02660347	chr12	64062505	+	Island	DPY19L2	TSS200	DMR		Unclassified		2.30737	1.9361	2.67865	-0.690371	12.563	2.03329e-15	5.98853e-12	24.9106
cg06428620	chr5	140864276	-	N_Shore	PCDHGA4;PCDHGC3;PCDHGA12;PCDHGC4;PCDHGA11;PCDHGA11;PCDHGA9;PCDHGA1;PCDHGB1;PCDHGB6;PCDHGC4;PCDHGB3;PCDHGB7;PCDHGA6;PCDHGA8;PCDHGA10;PCDHGA5;PCDHGB4;PCDHGA3;PCDHGA2;PCDHGA7;PCDHGB2;PCDHGB5;PCDHGC3	Body;Body;Body;TSS1500;Body;Body;Body;Body;Body;Body;TSS1500;Body;Body;Body;Body;Body;Body;Body;Body;Body;Body;Body;Body;Body	CDMR	TRUE			2.57535	2.16048	2.99023	0.197216	12.5486	2.10929e-15	6.17254e-12	24.8753
cg16306898	chr1	1475675	+	N_Shore	C1orf70	1stExon	DMR		Gene_Associated_Cell_type_specific		3.57598	2.99977	4.15218	-1.73751	12.5456	2.12568e-15	6.1809e-12	24.8679
cg16621560	chr13	36495173	-	OpenSea	MIR548F5;DCLK1	Body;Body		TRUE			-1.33595	-1.55136	-1.12054	0.276995	-12.5372	2.17156e-15	6.26664e-12	24.8474
cg19007141	chr4	140808552	+	OpenSea	MAML3	Body		TRUE			1.82777	1.53301	2.12253	-0.103465	12.5352	2.18262e-15	6.26664e-12	24.8425
cg01618102	chr6	69717664	-	OpenSea	BAI3	Body		TRUE			-1.90192	-2.20873	-1.59512	0.504925	-12.5316	2.20279e-15	6.28501e-12	24.8336
cg20097219	chr17	77925317	-	S_Shore	TBC1D16	Body		TRUE	Unclassified_Cell_type_specific	TRUE	1.126	0.944194	1.30781	1.42107	12.52	2.26848e-15	6.43223e-12	24.8054
cg05815436	chr13	20781165	+	OpenSea							-1.42258	-1.65247	-1.19269	-0.273688	-12.5094	2.33063e-15	6.52484e-12	24.7794
cg04504205	chr20	45946429	-	OpenSea	ZMYND8;LOC100131496;ZMYND8;ZMYND8	Body;TSS1500;Body;Body	DMR	TRUE	Unclassified_Cell_type_specific	TRUE	-1.43335	-1.66501	-1.2017	-1.17346	-12.5079	2.33952e-15	6.52484e-12	24.7757
cg16616514	chr4	6324629	+	OpenSea	PPP2R2C;PPP2R2C	3'UTR;3'UTR					-1.86215	-2.16312	-1.56117	-0.298986	-12.5072	2.34402e-15	6.52484e-12	24.7739
cg17779002	chr8	145129278	-	N_Shelf					Unclassified		-1.64067	-1.90607	-1.37527	-0.739239	-12.4968	2.40648e-15	6.65811e-12	24.7486
cg24600221	chr15	99303869	-	OpenSea	IGF1R	Body		TRUE			1.67467	1.40366	1.94567	1.37953	12.4918	2.43753e-15	6.70341e-12	24.7363
cg14361895	chr2	201182777	+	OpenSea	SPATS2L;SPATS2L;SPATS2L;SPATS2L	5'UTR;5'UTR;5'UTR;5'UTR		TRUE	Unclassified_Cell_type_specific		1.4048	1.17735	1.63226	0.949235	12.4851	2.47969e-15	6.7785e-12	24.7198
cg06848185	chr17	75368902	-	Island	SEPT9;SEPT9;SEPT9;SEPT9	TSS1500;5'UTR;Body;Body			Unclassified		3.37956	2.83167	3.92746	-1.10076	12.4692	2.58226e-15	7.01686e-12	24.6808
cg07220152	chr6	30737270	+	OpenSea				TRUE	Unclassified_Cell_type_specific	TRUE	-1.81294	-2.10754	-1.51834	-1.96545	-12.44	2.78203e-15	7.44127e-12	24.6091
cg01568998	chr8	68864782	-	Island	PREX2;PREX2	Body;Body	DMR			TRUE	2.44401	2.04681	2.84122	-0.617773	12.4384	2.7936e-15	7.44127e-12	24.6051
cg06515235	chr13	28501021	+	N_Shore			CDMR				2.57841	2.15935	2.99748	-0.103682	12.4379	2.79753e-15	7.44127e-12	24.6038
cg22658229	chr13	41496184	-	Island	SUGT1L1	TSS1500			Promoter_Associated		-1.16726	-1.35698	-0.977533	-2.8731	-12.437	2.80364e-15	7.44127e-12	24.6017
cg12899747	chr3	25391527	-	OpenSea				TRUE			-1.48221	-1.72318	-1.24125	-0.0466917	-12.4346	2.82121e-15	7.44462e-12	24.5957
cg02131862	chr21	31654844	+	OpenSea	KRTAP24-1	1stExon					-1.21432	-1.41194	-1.0167	0.249178	-12.4218	2.91523e-15	7.63173e-12	24.5641
cg22979615	chr11	1510644	+	OpenSea	HCCA2	Body					1.05525	0.883505	1.227	2.54952	12.4204	2.92555e-15	7.63173e-12	24.5607
cg18790597	chr4	17783331	-	Island	FAM184B	TSS200	DMR	TRUE			2.42638	2.03135	2.82142	0.129677	12.4165	2.95499e-15	7.66472e-12	24.5511
cg13840252	chr1	10732744	+	OpenSea	CASZ1;CASZ1	Body;Body			Unclassified_Cell_type_specific		1.57595	1.31904	1.83286	1.46344	12.4004	3.0789e-15	7.94102e-12	24.5116
cg23207710	chr3	192126960	-	Island	FGF12;FGF12	TSS200;Body				TRUE	2.50609	2.09745	2.91472	0.264885	12.3975	3.10222e-15	7.95621e-12	24.5043
cg05696969	chr5	145326228	-	OpenSea	SH3RF2	Body		TRUE	Unclassified_Cell_type_specific		-2.02981	-2.36132	-1.6983	-0.132878	-12.3774	3.26598e-15	8.3294e-12	24.4548
cg21499869	chr19	18589848	+	OpenSea	ELL	Body	DMR		Unclassified	TRUE	-1.63054	-1.89719	-1.3639	-1.53576	-12.3616	3.40124e-15	8.62617e-12	24.4158
cg08580187	chr16	84027871	+	N_Shore	NECAB2	Body		TRUE		TRUE	-1.7008	-1.97907	-1.42253	-0.153717	-12.3556	3.454e-15	8.71157e-12	24.401
cg15569292	chr11	3022005	+	OpenSea				TRUE			2.05266	1.71542	2.38989	1.84101	12.3043	3.9411e-15	9.8855e-12	24.274
cg14646244	chr7	107300287	+	N_Shore	SLC26A4;LOC286002	TSS1500;Body					-1.98948	-2.31649	-1.66248	-0.207714	-12.2988	3.99716e-15	9.97135e-12	24.2604
cg14997226	chr2	100938813	+	Island	LONRF2;LONRF2	5'UTR;1stExon	DMR		Unclassified_Cell_type_specific	TRUE	3.2249	2.69464	3.75516	-1.87961	12.2943	4.0438e-15	1.00329e-11	24.2492
cg03233876	chr19	575412	-	N_Shelf	BSG;BSG;BSG	Body;Body;Body		TRUE			1.83735	1.53504	2.13966	0.882106	12.2859	4.13173e-15	1.01956e-11	24.2285
cg01901262	chr16	54966837	-	Island	IRX5	Body			Unclassified_Cell_type_specific		2.1685	1.81153	2.52546	0.0531744	12.2804	4.1913e-15	1.0287e-11	24.2147
cg20873416	chr6	30737068	+	OpenSea				TRUE	Unclassified_Cell_type_specific	TRUE	-1.8121	-2.11103	-1.51316	-1.29421	-12.254	4.48637e-15	1.09523e-11	24.1492
cg10962805	chr2	125672110	-	OpenSea	CNTNAP5	3'UTR					-1.26694	-1.47598	-1.0579	0.25407	-12.2519	4.51075e-15	1.09533e-11	24.144
cg27215236	chr7	878040	+	OpenSea	UNC84A;UNC84A	5'UTR;Body					1.62909	1.36024	1.89794	2.92983	12.2493	4.54144e-15	1.09695e-11	24.1374
cg11100581	chr6	75910011	-	N_Shore	COL12A1;COL12A1	Body;Body					-1.26901	-1.47852	-1.05951	0.306452	-12.2447	4.59482e-15	1.104e-11	24.1262
cg17397631	chr4	779880	+	Island	CPLX1	3'UTR	DMR		Unclassified_Cell_type_specific		1.91157	1.59568	2.22746	-0.378633	12.2329	4.73742e-15	1.1323e-11	24.0967
cg12441126	chr7	751962	+	Island	PRKAR1B;PRKAR1B;PRKAR1B;PRKAR1B;PRKAR1B;PRKAR1B	5'UTR;5'UTR;5'UTR;5'UTR;5'UTR;5'UTR				TRUE	2.48348	2.07288	2.89407	0.159522	12.227	4.81001e-15	1.14366e-11	24.0821
cg14533737	chr6	157455836	-	OpenSea	ARID1B;ARID1B;ARID1B	Body;Body;Body		TRUE			1.26005	1.05152	1.46857	1.47416	12.2154	4.9563e-15	1.16831e-11	24.0532
cg01268752	chr20	43926551	+	N_Shore	MATN4;MATN4;MATN4	Body;Body;Body					-2.58143	-3.00864	-2.15421	0.758083	-12.2147	4.96486e-15	1.16831e-11	24.0516
cg14376618	chr12	45721125	+	OpenSea	ANO6;ANO6;ANO6;ANO6	Body;Body;Body;Body		TRUE			1.56712	1.30766	1.82659	1.23567	12.2094	5.03437e-15	1.17859e-11	24.0382
cg19981409	chr11	89225042	-	S_Shore	NOX4;NOX4;NOX4;NOX4	TSS1500;TSS1500;5'UTR;TSS1500					-1.63889	-1.91037	-1.36742	-0.430377	-12.2038	5.10775e-15	1.18595e-11	24.0242
cg08254089	chr20	36933189	+	OpenSea	BPI	Body			Unclassified		-1.61586	-1.88359	-1.34814	-0.0426297	-12.2009	5.14626e-15	1.18595e-11	24.017
cg20845494	chr13	55576092	+	OpenSea				TRUE			-1.45749	-1.69899	-1.21599	0.665891	-12.2002	5.15564e-15	1.18595e-11	24.0152
cg14564722	chr3	71251601	-	OpenSea	FOXP1;FOXP1	5'UTR;5'UTR		TRUE			1.81313	1.51268	2.11358	-0.107419	12.1991	5.1697e-15	1.18595e-11	24.0126
cg08346232	chr12	104235326	+	Island	NT5DC3	TSS1500			Promoter_Associated		-1.87226	-2.18275	-1.56177	-1.99241	-12.1897	5.29737e-15	1.20916e-11	23.9891
cg13682333	chr9	37938667	+	OpenSea	SHB	Body		TRUE	Unclassified_Cell_type_specific		1.4541	1.21291	1.69529	0.759098	12.1875	5.32699e-15	1.20987e-11	23.9837
cg17054708	chr3	13679636	-	S_Shore	FBLN2;FBLN2;FBLN2	3'UTR;3'UTR;3'UTR					-1.77888	-2.07412	-1.48364	0.165212	-12.1799	5.43333e-15	1.22791e-11	23.9647
cg10792987	chr19	18575406	+	S_Shelf	ELL	Body				TRUE	1.90882	1.59158	2.22607	-0.48749	12.1631	5.67453e-15	1.27611e-11	23.9229
cg07920503	chr13	25745406	+	Island	FAM123A;FAM123A	1stExon;1stExon	DMR	TRUE	Unclassified_Cell_type_specific		2.45574	2.04736	2.86411	0.732831	12.1561	5.7783e-15	1.29307e-11	23.9054
cg07164631	chr17	47436584	+	N_Shelf	ZNF652;ZNF652	5'UTR;5'UTR		TRUE			1.67136	1.39322	1.9495	1.11938	12.1472	5.91371e-15	1.31692e-11	23.8831
cg05901613	chr19	30709527	-	N_Shelf							-1.20376	-1.40427	-1.00325	0.691418	-12.1361	6.08627e-15	1.34877e-11	23.8554
cg17868307	chr7	73597649	-	OpenSea	EIF4H;EIF4H	Body;Body		TRUE			1.65746	1.38126	1.93366	1.22856	12.1309	6.16958e-15	1.35947e-11	23.8423
cg01281040	chr5	6349545	-	OpenSea							-2.20532	-2.57287	-1.83778	0.950975	-12.1293	6.19414e-15	1.35947e-11	23.8384
cg21464565	chr7	27141139	+	N_Shelf	HOXA2	Body	CDMR	TRUE			1.71763	1.43126	2.00401	0.869459	12.1246	6.27024e-15	1.36369e-11	23.8267
cg01072969	chr19	51108274	+	N_Shore	SNAR-F	Body					-1.34279	-1.56668	-1.11891	0.0564214	-12.1245	6.27308e-15	1.36369e-11	23.8262
cg00081799	chr1	6390793	+	OpenSea	ACOT7;ACOT7;ACOT7;ACOT7	Body;Body;Body;Body			Unclassified	TRUE	1.08623	0.905023	1.26744	1.50718	12.1178	6.38317e-15	1.38104e-11	23.8094
cg17799760	chr20	55968730	+	S_Shore	RBM38;RBM38	Body;Body	CDMR	TRUE			1.33875	1.11537	1.56212	0.553925	12.1154	6.42218e-15	1.38293e-11	23.8036
cg01410878	chr17	32908285	+	Island	TMEM132E	Body			Unclassified_Cell_type_specific		2.4284	2.0229	2.8339	-0.0185293	12.106	6.58084e-15	1.41044e-11	23.7801
cg06392169	chr6	391936	+	Island	IRF4	5'UTR	DMR				2.55104	2.12485	2.97722	0.0903517	12.1002	6.68052e-15	1.42429e-11	23.7656
cg02596427	chr2	47295058	-	OpenSea	TTC7A	Body		TRUE			1.2261	1.02124	1.43096	1.84156	12.0987	6.70786e-15	1.42429e-11	23.7616
cg11635857	chr22	49765054	+	Island							-1.25952	-1.47	-1.04904	-0.86954	-12.0968	6.74093e-15	1.42469e-11	23.7569
cg11758945	chr8	143533532	+	Island			DMR	TRUE			2.58737	2.15467	3.02006	-0.0996882	12.0879	6.89773e-15	1.44513e-11	23.7347
cg14050053	chr17	33416834	-	S_Shore	RFFL	TSS1500	DMR		Promoter_Associated		-1.37231	-1.60183	-1.14279	-1.70112	-12.0868	6.91866e-15	1.44513e-11	23.7318
cg22495058	chr2	11752373	+	S_Shore	GREB1	Body					-1.69629	-1.98001	-1.41257	-1.07472	-12.086	6.93261e-15	1.44513e-11	23.7299
cg02564259	chr16	67978429	-	OpenSea	SLC12A4;SLC12A4;SLC12A4;SLC12A4;SLC12A4;LCAT	3'UTR;3'UTR;3'UTR;3'UTR;3'UTR;TSS1500				TRUE	1.96943	1.63987	2.29898	0.892277	12.0806	7.0302e-15	1.45881e-11	23.7164
cg20295442	chr8	67344665	-	Island	ADHFE1	TSS200	DMR		Promoter_Associated	TRUE	2.45779	2.04645	2.86914	0.47154	12.0784	7.07064e-15	1.4597e-11	23.7109
cg05616355	chr11	124480990	-	OpenSea	PANX3	TSS1500					-1.26479	-1.47649	-1.05308	0.0801952	-12.0769	7.09844e-15	1.4597e-11	23.7071
cg13895235	chr7	752292	+	S_Shore	PRKAR1B;PRKAR1B;PRKAR1B;PRKAR1B;PRKAR1B;PRKAR1B	5'UTR;5'UTR;TSS200;5'UTR;5'UTR;5'UTR				TRUE	2.75759	2.29564	3.21954	0.711446	12.0674	7.27706e-15	1.48552e-11	23.6831
cg27539480	chr7	27147084	-	N_Shore	HOXA3;HOXA3;HOXA3	3'UTR;3'UTR;3'UTR	RDMR				1.52296	1.26783	1.7781	1.39347	12.0667	7.28911e-15	1.48552e-11	23.6815
cg22164298	chr4	114276834	+	OpenSea	ANK2;ANK2;ANK2	Body;Body;Body		TRUE	Unclassified	TRUE	-1.76577	-2.06166	-1.46988	-0.760337	-12.0635	7.35087e-15	1.49145e-11	23.6734
cg09120320	chr17	61926383	-	Island			DMR		Unclassified		-1.06944	-1.24874	-0.890147	-2.43645	-12.0576	7.46457e-15	1.50342e-11	23.6586
cg02561693	chr2	4931074	+	OpenSea							-1.34696	-1.57279	-1.12113	0.381666	-12.057	7.47573e-15	1.50342e-11	23.6571
cg19164761	chr1	95377929	-	OpenSea	CNN3	Body		TRUE			1.47445	1.22689	1.72202	0.238223	12.0397	7.82064e-15	1.56589e-11	23.6136
cg13974838	chr9	98221619	+	OpenSea	PTCH1;PTCH1;PTCH1;PTCH1;PTCH1;PTCH1;PTCH1	Body;Body;Body;Body;Body;Body;Body					1.63362	1.35909	1.90815	1.32225	12.0291	8.04061e-15	1.6029e-11	23.5869
cg24341059	chr8	121604940	+	OpenSea	SNTB1	Body		TRUE			1.44175	1.19942	1.68408	1.77066	12.027	8.08336e-15	1.60442e-11	23.5818
cg05254221	chr10	61050062	-	OpenSea	FAM13C;FAM13C;FAM13C;FAM13C	Body;Body;Body;Body		TRUE			-1.49844	-1.75065	-1.24623	0.68552	-12.0103	8.4437e-15	1.66682e-11	23.5397
cg13291704	chr10	15761498	-	Island	ITGA8	Body	DMR	TRUE			1.92864	1.60399	2.25329	-0.239457	12.0091	8.47077e-15	1.66682e-11	23.5366
cg25063165	chr6	30737436	-	OpenSea				TRUE	Unclassified_Cell_type_specific	TRUE	-1.27669	-1.49186	-1.06152	-1.32208	-11.9945	8.79991e-15	1.72415e-11	23.4999
cg17561030	chr5	72794050	+	Island	BTF3;BTF3	TSS200;TSS200			Unclassified		-1.23259	-1.44052	-1.02466	-3.14037	-11.9834	9.05905e-15	1.76734e-11	23.4719
cg15876968	chr1	85086322	-	Island					Promoter_Associated		-1.7026	-1.9904	-1.41479	-1.04275	-11.9589	9.65728e-15	1.87603e-11	23.4102
cg15073906	chr1	178887722	+	OpenSea	RALGPS2	3'UTR					1.01412	0.84267	1.18557	2.29856	11.9571	9.70289e-15	1.8769e-11	23.4056
cg15496336	chr1	95378859	+	OpenSea	CNN3	Body		TRUE			1.00782	0.837312	1.17832	1.94847	11.9486	9.92214e-15	1.91122e-11	23.3841
cg19025113	chr2	45155201	-	Island							1.641	1.36323	1.91877	0.525739	11.9426	1.00793e-14	1.93333e-11	23.3689
cg25092681	chr5	16180033	-	Island	MARCH11	TSS200					2.31101	1.91955	2.70248	-0.521047	11.9339	1.03126e-14	1.9698e-11	23.3468
cg08738570	chr1	1475265	-	N_Shore	C1orf70	Body	DMR		Gene_Associated_Cell_type_specific		1.65934	1.37803	1.94065	0.386038	11.9242	1.05775e-14	1.99665e-11	23.3224
cg08329754	chr17	78797015	+	N_Shore	RPTOR;RPTOR	Body;Body					-1.39454	-1.63097	-1.15811	0.450827	-11.9234	1.05986e-14	1.99665e-11	23.3204
cg07047815	chr11	1909656	-	OpenSea	LSP1;LSP1;LSP1;LSP1	3'UTR;3'UTR;3'UTR;3'UTR			Unclassified_Cell_type_specific		-1.53492	-1.79515	-1.27469	0.546085	-11.9233	1.0603e-14	1.99665e-11	23.32
cg17153122	chr6	1311165	-	Island			RDMR				-2.43851	-2.85197	-2.02504	-0.736837	-11.9224	1.06281e-14	1.99665e-11	23.3178
cg00188704	chr7	27140797	-	N_Shelf	HOXA2	Body	CDMR	TRUE	Unclassified_Cell_type_specific		1.62524	1.34929	1.9012	0.916151	11.9057	1.11045e-14	2.06796e-11	23.2755
cg10262662	chr16	70721696	+	S_Shore	VAC14	3'UTR		TRUE			1.21679	1.01016	1.42341	0.937158	11.9044	1.11413e-14	2.06796e-11	23.2723
cg23035449	chr15	90578555	-	OpenSea	ZNF710	5'UTR		TRUE	Promoter_Associated		-1.36475	-1.5965	-1.133	0.114923	-11.9043	1.11436e-14	2.06796e-11	23.2721
cg00960147	chr1	117052153	-	OpenSea				TRUE		TRUE	-1.87284	-2.19114	-1.55455	0.31362	-11.8945	1.14333e-14	2.11313e-11	23.2473
cg08210637	chr16	58160654	-	N_Shelf	C16orf80	Body	RDMR				0.995197	0.82603	1.16436	1.86673	11.8923	1.14994e-14	2.11678e-11	23.2417
cg23977631	chr2	100938799	-	Island	LONRF2;LONRF2	5'UTR;1stExon	DMR		Unclassified_Cell_type_specific	TRUE	3.31972	2.75516	3.88428	-1.0773	11.8869	1.16643e-14	2.13852e-11	23.228
cg10536327	chr6	57359134	+	OpenSea	PRIM2	Body		TRUE			-0.845854	-0.98974	-0.701968	1.16844	-11.8837	1.17642e-14	2.14821e-11	23.2198
cg03225817	chr11	105481317	-	Island	GRIA4;GRIA4;GRIA4;GRIA4	5'UTR;5'UTR;5'UTR;TSS200			Unclassified_Cell_type_specific		2.31901	1.92403	2.714	-0.112517	11.8685	1.22414e-14	2.22266e-11	23.1814
cg11314042	chr6	143380966	+	N_Shore	AIG1	TSS1500					-1.53444	-1.79582	-1.27307	-2.11153	-11.8677	1.22693e-14	2.22266e-11	23.1792
cg26709300	chr16	30106682	-	N_Shore	YPEL3;YPEL3	1stExon;Body		TRUE			1.56527	1.2986	1.83194	0.820478	11.8656	1.23369e-14	2.22606e-11	23.1739
cg01883425	chr6	41606770	+	N_Shore	MDFI	Body	DMR			TRUE	2.19496	1.82083	2.56909	-0.383105	11.8598	1.25242e-14	2.25097e-11	23.1593
cg03389164	chr14	94423872	-	OpenSea	ASB2	TSS200		TRUE			1.5596	1.29359	1.82562	1.19179	11.8516	1.27979e-14	2.28917e-11	23.1385
cg05944004	chr20	59546092	-	S_Shelf							-1.32428	-1.55018	-1.09838	0.0302078	-11.8505	1.2837e-14	2.28917e-11	23.1355
cg17856495	chr12	1691867	-	OpenSea	FBXL14	Body		TRUE			0.833389	0.691192	0.975585	2.31789	11.8477	1.29317e-14	2.29707e-11	23.1284
cg09797390	chr1	112263095	+	OpenSea				TRUE			1.34163	1.11252	1.57074	0.129136	11.8376	1.328e-14	2.3498e-11	23.1028
cg03714619	chr2	45160445	-	N_Shore			DMR				1.94381	1.61181	2.27581	0.199488	11.8357	1.33459e-14	2.35235e-11	23.098
cg02803819	chr7	27141067	+	N_Shelf	HOXA2	Body	CDMR	TRUE			1.83454	1.52105	2.14803	0.68117	11.8298	1.35557e-14	2.36018e-11	23.0829
cg26130023	chr18	45453609	-	N_Shelf	SMAD2;SMAD2;SMAD2	5'UTR;5'UTR;5'UTR					1.41738	1.17516	1.6596	1.36497	11.829	1.35841e-14	2.36018e-11	23.0809
cg00406023	chr11	120090023	+	OpenSea	OAF	Body		TRUE			1.39853	1.15951	1.63756	1.12677	11.8279	1.36235e-14	2.36018e-11	23.0781
cg02461269	chr6	156509874	+	OpenSea				TRUE			-1.38544	-1.62224	-1.14864	-0.540956	-11.8273	1.36459e-14	2.36018e-11	23.0765
cg20655220	chr5	102246737	+	OpenSea	PAM;PAM;PAM;PAM	Body;Body;Body;Body		TRUE			1.1293	0.936278	1.32232	1.52279	11.8272	1.36488e-14	2.36018e-11	23.0763
cg27106909	chr16	30106897	+	N_Shore	YPEL3;YPEL3;YPEL3	1stExon;5'UTR;5'UTR		TRUE	Promoter_Associated		2.04748	1.69734	2.39761	-1.07725	11.8211	1.38681e-14	2.38904e-11	23.0609
cg26096304	chr5	179950726	+	OpenSea	CNOT6	5'UTR		TRUE			1.37522	1.13986	1.61058	1.58066	11.8117	1.42159e-14	2.43528e-11	23.037
cg18278519	chr10	98069610	-	OpenSea	DNTT;DNTT	Body;Body		TRUE			1.39037	1.15238	1.62835	-0.263056	11.8099	1.42832e-14	2.43528e-11	23.0325
cg03372603	chr3	25639601	-	OpenSea	TOP2B	3'UTR					1.59467	1.3217	1.86765	1.59251	11.8091	1.43134e-14	2.43528e-11	23.0304
cg26892308	chr11	1510724	-	OpenSea	HCCA2	Body					1.18366	0.981002	1.38631	1.30791	11.8071	1.43919e-14	2.43528e-11	23.0251
cg05756685	chr1	12571625	-	OpenSea	VPS13D;VPS13D	3'UTR;3'UTR		TRUE			1.32173	1.09543	1.54803	1.58647	11.8068	1.44032e-14	2.43528e-11	23.0244
cg11213520	chr12	113901529	-	Island	LHX5	Body	DMR	TRUE	Unclassified_Cell_type_specific		2.1859	1.81156	2.56024	0.283279	11.8042	1.45008e-14	2.44273e-11	23.0179
cg07953015	chr19	48285322	+	S_Shelf	SEPW1	3'UTR	CDMR		Unclassified_Cell_type_specific		2.09503	1.73607	2.45399	0.280106	11.7984	1.47255e-14	2.47146e-11	23.003
cg21386766	chr12	94286778	+	OpenSea				TRUE			1.11106	0.920562	1.30156	1.9198	11.7902	1.50472e-14	2.51081e-11	22.9821
cg16712468	chr16	11179440	+	OpenSea	CLEC16A	Body		TRUE			1.48858	1.23334	1.74383	1.33098	11.7894	1.50788e-14	2.51081e-11	22.9801
cg25911551	chr4	144266241	+	OpenSea	GAB1;GAB1	Body;Body		TRUE			1.52348	1.26221	1.78476	0.643639	11.7873	1.51635e-14	2.51081e-11	22.9747
cg21701445	chr20	326934	+	N_Shore	NRSN2	TSS1500					0.9059	0.75052	1.06128	2.03067	11.7858	1.52218e-14	2.51081e-11	22.971
cg21046874	chr13	28500882	+	N_Shore			CDMR				2.42405	2.00826	2.83983	-0.111612	11.7855	1.52349e-14	2.51081e-11	22.9702
cg18742785	chr15	100270048	+	N_Shelf	LYSMD4	Body			Unclassified		1.04258	0.863572	1.2216	1.62363	11.7734	1.57269e-14	2.58257e-11	22.9395
cg15745900	chr8	68864549	-	N_Shore	PREX2;PREX2	TSS200;TSS200				TRUE	3.01166	2.49434	3.52898	-1.37229	11.7685	1.59343e-14	2.60724e-11	22.9268
cg24171907	chr2	68546579	-	Island	CNRIP1;CNRIP1;CNRIP1;CNRIP1	1stExon;1stExon;5'UTR;5'UTR	DMR			TRUE	2.78854	2.30928	3.2678	-0.0562755	11.7621	1.62064e-14	2.63654e-11	22.9105
cg01615424	chr15	32639059	-	Island							2.26493	1.87565	2.65421	-0.787959	11.7615	1.62288e-14	2.63654e-11	22.9091
cg21234032	chr6	143607364	-	OpenSea	AIG1	Body		TRUE			1.55849	1.29059	1.82639	1.42033	11.76	1.6294e-14	2.63775e-11	22.9053
cg14987309	chr2	236843038	-	OpenSea	AGAP1;AGAP1	Body;Body		TRUE			1.07339	0.888687	1.2581	1.63879	11.7477	1.68356e-14	2.71567e-11	22.8737
cg25290482	chr6	75861687	-	OpenSea	COL12A1;COL12A1	Body;Body		TRUE			-1.54624	-1.81234	-1.28014	1.02893	-11.7463	1.68944e-14	2.71567e-11	22.8703
cg23159250	chr11	134783504	-	OpenSea							-1.44911	-1.69855	-1.19967	0.784053	-11.744	1.70011e-14	2.72141e-11	22.8642
cg27322863	chr16	69106629	+	OpenSea	TMCO7	Body		TRUE			-2.09919	-2.46056	-1.73782	0.884311	-11.7429	1.70493e-14	2.72141e-11	22.8615
cg26983411	chr5	139703458	+	OpenSea				TRUE			1.27896	1.05872	1.4992	0.785695	11.7391	1.72223e-14	2.73944e-11	22.8517
cg03339247	chr16	73059888	+	OpenSea	ZFHX3;ZFHX3	5'UTR;5'UTR		TRUE			1.40197	1.16048	1.64347	1.42545	11.7356	1.73792e-14	2.7548e-11	22.843
cg24691891	chr1	33829934	-	OpenSea	PHC2	Body		TRUE	Unclassified_Cell_type_specific		2.05567	1.70151	2.40984	0.527587	11.7334	1.74807e-14	2.76131e-11	22.8374
cg00889398	chr13	28502089	+	Island				TRUE			1.74537	1.44461	2.04612	0.353884	11.7315	1.75717e-14	2.7661e-11	22.8323
cg24293689	chr1	10732356	+	OpenSea	CASZ1;CASZ1	Body;Body					1.70212	1.40876	1.99549	0.729962	11.7289	1.76917e-14	2.77381e-11	22.8258
cg08550523	chr1	219047954	+	OpenSea				TRUE			-2.2211	-2.60395	-1.83826	0.58643	-11.7278	1.77422e-14	2.77381e-11	22.823
cg08509840	chr3	125821264	+	OpenSea	SLC41A3	TSS1500					1.33455	1.10449	1.5646	0.93057	11.7265	1.7805e-14	2.77413e-11	22.8196
cg08430489	chr7	142494953	-	Island				TRUE			2.84776	2.35661	3.33892	-0.170622	11.7208	1.80742e-14	2.8065e-11	22.8051
cg07974833	chr4	73430160	-	N_Shelf	ADAMTS3	Body					-1.49023	-1.74742	-1.23305	0.267336	-11.7134	1.84325e-14	2.84648e-11	22.7861
cg13240116	chr7	27147513	+	N_Shore	HOXA3;HOXA3;HOXA3	3'UTR;3'UTR;3'UTR	CDMR				1.18831	0.983224	1.3934	0.729402	11.7129	1.84564e-14	2.84648e-11	22.7849
cg16001495	chr21	38080526	-	Island	SIM2;SIM2	Body;Body	DMR		Unclassified_Cell_type_specific		2.45364	2.03011	2.87718	-0.0181751	11.7111	1.85435e-14	2.84989e-11	22.7803
cg07974511	chr2	63283013	+	Island	OTX1	Body	DMR	TRUE			2.65825	2.19932	3.11718	0.587179	11.7092	1.86403e-14	2.84989e-11	22.7753
cg06720544	chr2	65641018	-	OpenSea	SPRED2	Body		TRUE			1.24532	1.03032	1.46033	0.623271	11.7087	1.86658e-14	2.84989e-11	22.774
cg18501555	chr4	111554966	-	Island	PITX2;PITX2	5'UTR;5'UTR	CDMR				2.1674	1.79301	2.54179	0.103629	11.7029	1.89552e-14	2.88443e-11	22.7591
cg21626163	chr5	70882722	-	N_Shore	MCCC2	TSS1500			Promoter_Associated		-0.927639	-1.08803	-0.767251	-1.4628	-11.6918	1.95171e-14	2.95371e-11	22.7309
cg14535746	chr12	96652787	-	OpenSea	ELK3	Body		TRUE	Gene_Associated_Cell_type_specific		1.22605	1.01404	1.43806	1.82905	11.6904	1.95923e-14	2.95371e-11	22.7272
cg08993922	chr7	2212490	-	OpenSea	MAD1L1;MAD1L1;MAD1L1	Body;Body;Body				TRUE	1.58276	1.30906	1.85645	1.06044	11.6901	1.96046e-14	2.95371e-11	22.7266
cg01152800	chr7	103084288	+	N_Shore	SLC26A5;SLC26A5;SLC26A5;SLC26A5;SLC26A5	5'UTR;5'UTR;5'UTR;5'UTR;5'UTR					-1.29584	-1.51997	-1.07172	0.766609	-11.6878	1.97273e-14	2.96243e-11	22.7205
cg16964348	chr7	24323799	+	Island	NPY	TSS200					2.26991	1.87703	2.6628	0.834886	11.6794	2.01689e-14	3.0188e-11	22.6992
cg12012932	chr15	30484033	+	Island			DMR				2.30209	1.90343	2.70075	-0.493521	11.6734	2.04936e-14	3.05246e-11	22.6837
cg12435059	chr3	37291314	+	OpenSea	GOLGA4	Body		TRUE			1.02436	0.84696	1.20176	1.90308	11.6728	2.05275e-14	3.05246e-11	22.6821
cg01988129	chr8	67344936	-	Island	ADHFE1	Body			Promoter_Associated		1.96315	1.623	2.3033	0.062798	11.667	2.08477e-14	3.08658e-11	22.6672
cg23849201	chr12	3833996	-	OpenSea	EFCAB4B;EFCAB4B;EFCAB4B	5'UTR;5'UTR;5'UTR					1.95385	1.61529	2.29242	1.30444	11.6662	2.08921e-14	3.08658e-11	22.6651
cg25976932	chr3	123138958	+	OpenSea	ADCY5	Body					1.30893	1.08202	1.53584	0.745282	11.661	2.11802e-14	3.11905e-11	22.6519
cg11303301	chr8	144577185	+	OpenSea	ZC3H3	Body				TRUE	1.23874	1.02372	1.45376	1.33307	11.6459	2.20487e-14	3.23349e-11	22.613
cg14348439	chr2	100938444	-	Island	LONRF2	1stExon	DMR			TRUE	2.50835	2.07291	2.94378	-1.28291	11.645	2.2099e-14	3.23349e-11	22.6108
cg12144446	chr4	163704718	-	OpenSea				TRUE			-1.29309	-1.51778	-1.06839	0.411272	-11.6336	2.27768e-14	3.32201e-11	22.5816
cg10789370	chr8	40746597	-	OpenSea	ZMAT4;ZMAT4	5'UTR;5'UTR		TRUE			-1.54196	-1.81006	-1.27385	0.380826	-11.6264	2.32207e-14	3.37597e-11	22.563
cg02510267	chr11	20690807	-	Island	NELL1;NELL1	TSS1500;TSS1500	DMR				2.07682	1.71565	2.43799	0.310125	11.6242	2.33532e-14	3.38446e-11	22.5575
cg25884711	chr7	24323840	+	Island	NPY;NPY	5'UTR;1stExon					2.75401	2.27455	3.23348	0.194531	11.6114	2.4163e-14	3.49073e-11	22.5245
cg01902355	chr4	49520738	+	OpenSea							-1.14559	-1.34507	-0.946103	0.652278	-11.609	2.43188e-14	3.49708e-11	22.5183
cg00185566	chr1	14925856	+	Island	KIAA1026;KIAA1026	Body;Body					2.1964	1.81391	2.57888	-0.682463	11.6084	2.43602e-14	3.49708e-11	22.5167
cg05443922	chr7	25892356	-	Island					Unclassified		-1.459	-1.71311	-1.20489	-1.6498	-11.6066	2.44759e-14	3.49791e-11	22.5121
cg26971928	chr8	30398823	-	OpenSea	RBPMS;RBPMS;RBPMS;RBPMS	Body;Body;Body;Body		TRUE			1.37975	1.13943	1.62008	2.00831	11.6059	2.45192e-14	3.49791e-11	22.5104
cg09814231	chr5	149157216	-	OpenSea	PPARGC1B	Body		TRUE			1.40779	1.16252	1.65305	-0.103993	11.6032	2.46981e-14	3.51246e-11	22.5034
cg03310874	chr7	4850260	+	S_Shore	RADIL	Body					-2.18615	-2.56725	-1.80505	1.13612	-11.5962	2.51643e-14	3.56765e-11	22.4853
cg13051977	chr1	45148001	-	OpenSea	C1orf228	5'UTR		TRUE			-1.45997	-1.71457	-1.20536	0.197457	-11.5918	2.54608e-14	3.58343e-11	22.474
cg26924825	chr16	67977865	-	OpenSea	SLC12A4;SLC12A4;SLC12A4;LCAT;SLC12A4;SLC12A4	3'UTR;3'UTR;3'UTR;1stExon;3'UTR;3'UTR		TRUE		TRUE	1.79238	1.47979	2.10497	0.532648	11.5913	2.54935e-14	3.58343e-11	22.4727
cg01389964	chr20	37301692	+	N_Shore							-1.77175	-2.08074	-1.46275	0.371137	-11.591	2.55111e-14	3.58343e-11	22.472
cg18305912	chr2	59789603	-	OpenSea				TRUE			-1.24155	-1.45811	-1.02499	-0.20807	-11.5894	2.56256e-14	3.58847e-11	22.4677
cg01482790	chr19	8513923	-	S_Shelf	HNRNPM;HNRNPM	Body;Body					1.34319	1.10867	1.57771	-1.26546	11.578	2.64135e-14	3.68742e-11	22.4384
cg11783050	chr7	853078	+	Island			RDMR	TRUE	Unclassified	TRUE	-1.58349	-1.86	-1.30699	-2.35438	-11.5768	2.6495e-14	3.68742e-11	22.4355
cg00282706	chr12	6055430	+	OpenSea	ANO2	TSS200					-1.65728	-1.94669	-1.36786	-0.36547	-11.5757	2.65745e-14	3.68742e-11	22.4326
cg16094145	chr12	719491	-	S_Shore	NINJ2	Body			Unclassified_Cell_type_specific	TRUE	-1.50074	-1.7633	-1.23819	-2.32748	-11.5548	2.80978e-14	3.88697e-11	22.3787
cg26380116	chr12	125927452	+	OpenSea	TMEM132B	Body		TRUE			-1.55914	-1.83194	-1.28634	0.669882	-11.5535	2.81973e-14	3.88895e-11	22.3753
cg07344338	chr3	25101907	+	OpenSea				TRUE			-1.43473	-1.68585	-1.18361	0.046342	-11.5495	2.85017e-14	3.9191e-11	22.3649
cg22413938	chr14	78447481	-	Island					Unclassified_Cell_type_specific		-0.930913	-1.09387	-0.767956	-2.40702	-11.5481	2.86052e-14	3.92151e-11	22.3614
cg09137630	chr19	47618017	+	S_Shore	ZC3H4	TSS1500					-1.38193	-1.62389	-1.13997	-0.926453	-11.5456	2.87998e-14	3.93637e-11	22.3548
cg03111114	chr5	149886185	-	OpenSea	NDST1	TSS1500					1.12157	0.925173	1.31797	0.116701	11.5442	2.89022e-14	3.93857e-11	22.3514
cg00387964	chr4	7651935	-	S_Shelf	SORCS2	Body			Unclassified		-2.01849	-2.3722	-1.66479	-0.699183	-11.5362	2.95296e-14	4.0121e-11	22.3306
cg25477497	chr7	87228808	-	N_Shore	ABCB1	Body	DMR		Unclassified		-1.75414	-2.06165	-1.44664	-0.867794	-11.5315	2.99034e-14	4.05083e-11	22.3184
cg10077746	chr12	89743788	+	N_Shore	DUSP6;DUSP6	Body;Body	RDMR				-1.67683	-1.97089	-1.38277	-1.35725	-11.5273	3.02404e-14	4.08436e-11	22.3076
cg17487029	chr10	86958767	-	OpenSea							-1.33585	-1.5702	-1.1015	0.513289	-11.5231	3.05841e-14	4.11859e-11	22.2967
cg20291436	chr4	111539352	-	Island	PITX2;PITX2;PITX2	Body;Body;Body	RDMR				2.89911	2.39017	3.40805	-0.109187	11.5152	3.12325e-14	4.17193e-11	22.2764
cg19776833	chr3	71057616	+	OpenSea	FOXP1	Body		TRUE			1.42133	1.17181	1.67084	1.56993	11.5151	3.12418e-14	4.17193e-11	22.2761
cg23388451	chr7	5340323	+	Island	SLC29A4;SLC29A4	Body;Body					-1.78728	-2.10105	-1.47351	0.327048	-11.5147	3.12724e-14	4.17193e-11	22.2752
cg19283840	chr8	67344642	-	Island	ADHFE1	TSS200	DMR		Promoter_Associated	TRUE	2.74482	2.26291	3.22673	-0.59237	11.5139	3.13457e-14	4.17193e-11	22.2729
cg00187120	chr7	54731309	+	N_Shore							-1.79845	-2.11434	-1.48256	-0.019192	-11.5089	3.17665e-14	4.20681e-11	22.26
cg02383626	chr19	18455508	+	S_Shelf	PGPEP1	Body					1.4132	1.16494	1.66146	1.68432	11.5073	3.19055e-14	4.20681e-11	22.2558
cg10128479	chr1	156465749	-	N_Shelf	MEF2D	5'UTR	RDMR				1.7307	1.42664	2.03476	-1.00817	11.5064	3.1975e-14	4.20681e-11	22.2537
cg18994033	chr2	231733416	-	S_Shelf	ITM2C;ITM2C;ITM2C	Body;Body;Body	RDMR				1.44397	1.19029	1.69765	0.747678	11.5064	3.19763e-14	4.20681e-11	22.2536
cg24553235	chr2	100428877	+	OpenSea	AFF3;AFF3	Body;Body		TRUE			-1.679	-1.97405	-1.38394	1.07191	-11.5033	3.22433e-14	4.22636e-11	22.2456
cg09734791	chr8	72756155	+	Island	MSC	1stExon	DMR		Promoter_Associated	TRUE	3.16586	2.60948	3.72225	-0.606203	11.5025	3.23101e-14	4.22636e-11	22.2436
cg23321140	chr5	150410007	-	OpenSea	TNIP1	3'UTR		TRUE			1.04727	0.863191	1.23134	1.89374	11.5011	3.24376e-14	4.23091e-11	22.2398
cg05399718	chr12	123555535	+	OpenSea	PITPNM2	5'UTR		TRUE			1.14391	0.942722	1.34509	1.02152	11.494	3.30566e-14	4.29936e-11	22.2215
cg11207515	chr7	146904205	-	OpenSea	CNTNAP2	Body		TRUE			-1.25349	-1.47403	-1.03295	-0.749094	-11.4895	3.34542e-14	4.33871e-11	22.2099
cg14085012	chr7	38468985	-	OpenSea	AMPH;AMPH	Body;Body					-2.03739	-2.39593	-1.67884	1.1416	-11.4869	3.36904e-14	4.34731e-11	22.2031
cg01535630	chr1	3689683	+	Island	LOC388588	5'UTR					-1.18185	-1.38983	-0.973856	-1.57322	-11.4867	3.37109e-14	4.34731e-11	22.2025
cg18572214	chr14	94423192	-	OpenSea	ASB2	1stExon			Unclassified		1.11353	0.917484	1.30958	1.18537	11.4819	3.41423e-14	4.36694e-11	22.1902
cg02088996	chr7	41817771	-	OpenSea	LOC285954	Body		TRUE			-1.39319	-1.63847	-1.1479	-0.86479	-11.4819	3.4148e-14	4.36694e-11	22.1901
cg26429381	chr2	217639206	+	OpenSea				TRUE		TRUE	-1.2301	-1.44669	-1.01351	0.250125	-11.481	3.42311e-14	4.36694e-11	22.1877
cg12188560	chr9	34591192	+	Island	CNTFR;CNTFR	TSS1500;TSS1500					-1.28259	-1.50844	-1.05674	-1.98636	-11.4799	3.43256e-14	4.36694e-11	22.1851
cg19812432	chr17	19351904	-	OpenSea				TRUE		TRUE	1.40333	1.15621	1.65044	1.12786	11.4798	3.43414e-14	4.36694e-11	22.1846
cg03807919	chr11	67757297	+	N_Shore						TRUE	-1.09697	-1.29025	-0.903694	1.11581	-11.4733	3.49452e-14	4.43137e-11	22.1677
cg06525670	chr13	30528708	+	OpenSea					Unclassified_Cell_type_specific		-1.33781	-1.57358	-1.10205	-0.499131	-11.4708	3.51718e-14	4.44775e-11	22.1615
cg23708211	chr18	48513899	+	OpenSea	ELAC1	3'UTR					1.14474	0.942913	1.34656	0.845084	11.4658	3.56519e-14	4.49601e-11	22.1484
cg01876531	chr1	208405868	-	OpenSea	PLXNA2	5'UTR		TRUE			2.11004	1.73777	2.48231	0.128268	11.458	3.63993e-14	4.55679e-11	22.1283
cg08912860	chr12	132863782	+	N_Shore	GALNT9	Body					-1.52857	-1.79826	-1.25889	0.787391	-11.4579	3.64139e-14	4.55679e-11	22.1279
cg03660115	chr3	87138400	+	Island			RDMR	TRUE			1.3839	1.13974	1.62807	-0.411767	11.4577	3.64333e-14	4.55679e-11	22.1274
cg03772567	chr1	55676815	+	N_Shelf	USP24	Body			Promoter_Associated_Cell_type_specific		1.38037	1.13667	1.62408	-0.596048	11.4502	3.71702e-14	4.63625e-11	22.108
cg26593267	chr13	113764871	-	Island	F7;F7	Body;Body	DMR			TRUE	1.91537	1.57716	2.25358	-0.720371	11.4483	3.73652e-14	4.64787e-11	22.103
cg24011073	chr2	11917787	-	OpenSea	LPIN1	Body					-1.91022	-2.24789	-1.57255	0.226324	-11.4359	3.86266e-14	4.79173e-11	22.0708
cg09728393	chr6	17851756	+	OpenSea	KIF13A;KIF13A;KIF13A;KIF13A	Body;Body;Body;Body		TRUE			1.84445	1.51836	2.17055	0.321565	11.434	3.88194e-14	4.80259e-11	22.066
cg08567279	chr13	53313529	+	Island	LECT1;LECT1	Body;Body		TRUE	Unclassified	TRUE	2.52259	2.07652	2.96865	0.731135	11.432	3.90332e-14	4.81598e-11	22.0607
cg19114576	chr17	39041266	-	OpenSea	KRT20	1stExon			Unclassified_Cell_type_specific		-2.2062	-2.59652	-1.81588	0.497159	-11.4261	3.96586e-14	4.87997e-11	22.0453
cg26234658	chr7	36343787	-	OpenSea						TRUE	1.41641	1.16578	1.66705	1.21728	11.4241	3.98675e-14	4.89248e-11	22.0402
cg06144361	chr10	79003155	+	OpenSea	KCNMA1;KCNMA1;KCNMA1;KCNMA1	Body;Body;Body;Body		TRUE	Unclassified_Cell_type_specific		1.86975	1.53856	2.20094	0.298951	11.4125	4.11315e-14	5.03406e-11	22.01
cg02561103	chr7	115862891	+	OpenSea	TES;TES	Body;TSS200					1.47372	1.21258	1.73486	2.07927	11.408	4.16268e-14	5.07076e-11	21.9985
cg05110391	chr17	76588634	-	OpenSea					Unclassified	TRUE	-1.31806	-1.55162	-1.08449	-1.92389	-11.4078	4.16535e-14	5.07076e-11	21.9978
cg07537821	chr11	122727440	-	OpenSea	CRTAM	Body		TRUE	Unclassified_Cell_type_specific	TRUE	-1.43884	-1.69398	-1.18369	-1.56395	-11.3998	4.25551e-14	5.16674e-11	21.9771
cg18025275	chr8	22498768	+	OpenSea	BIN3;FLJ14107	Body;Body		TRUE			1.08179	0.889788	1.2738	1.29107	11.3895	4.37543e-14	5.29825e-11	21.9502
cg00374672	chr7	100463416	+	N_Shore	SLC12A9	Body	CDMR				-1.72237	-2.02826	-1.41647	-0.71446	-11.3822	4.4624e-14	5.38927e-11	21.9312
cg05951296	chr10	130602126	+	OpenSea				TRUE			-1.17817	-1.38748	-0.968867	0.516895	-11.3789	4.50213e-14	5.4229e-11	21.9226
cg23588029	chr6	32137166	-	S_Shore	AGPAT1;AGPAT1	Body;Body		TRUE			0.959383	0.788856	1.12991	1.19074	11.3729	4.57485e-14	5.496e-11	21.9071
cg18364088	chr3	123676909	+	N_Shelf	CCDC14	Body					1.2314	1.01247	1.45032	2.00649	11.3706	4.60407e-14	5.51507e-11	21.9009
cg12584826	chr3	73672398	+	N_Shore	PDZRN3	Body	RDMR				1.4606	1.20091	1.7203	0.885136	11.3697	4.61489e-14	5.51507e-11	21.8986
cg19501502	chr10	12401458	+	OpenSea	CAMK1D;CAMK1D	Body;Body		TRUE	Unclassified_Cell_type_specific		1.29323	1.06325	1.52321	0.723615	11.3674	4.64416e-14	5.53556e-11	21.8925
cg25336900	chr3	50202831	+	OpenSea	SEMA3F	Body		TRUE		TRUE	1.31966	1.08492	1.55441	0.3497	11.3642	4.68366e-14	5.56811e-11	21.8843
cg20026664	chr4	87999314	+	OpenSea	AFF1;AFF1	Body;Body		TRUE			1.27602	1.04898	1.50307	0.0791197	11.3612	4.72127e-14	5.59823e-11	21.8766
cg05543520	chr3	66500703	-	OpenSea	LRIG1	Body		TRUE			1.53419	1.26118	1.8072	0.348034	11.3599	4.73808e-14	5.60361e-11	21.8731
cg25871890	chr7	135183939	+	OpenSea	CNOT4;CNOT4	5'UTR;5'UTR		TRUE			1.11086	0.913071	1.30864	1.42141	11.3537	4.81861e-14	5.68413e-11	21.8568
cg22866579	chr4	146743096	+	OpenSea	ZNF827	Body		TRUE			1.16767	0.95972	1.37562	1.34964	11.351	4.85393e-14	5.69902e-11	21.8498
cg15877233	chr7	40611688	+	OpenSea	C7orf10	Body		TRUE	Unclassified_Cell_type_specific		-1.4075	-1.65816	-1.15683	0.211874	-11.3508	4.8562e-14	5.69902e-11	21.8493
cg08279097	chr1	114455336	-	OpenSea	DCLRE1B	3'UTR		TRUE			1.45699	1.19748	1.71651	1.30272	11.3493	4.87607e-14	5.70766e-11	21.8454
cg02314201	chr10	134843775	+	Island							-1.7417	-2.05198	-1.43142	0.0943263	-11.3473	4.90152e-14	5.72139e-11	21.8403
cg24318076	chr17	18091662	-	S_Shelf	ALKBH5	Body				TRUE	1.04252	0.856787	1.22826	-0.429069	11.3465	4.91287e-14	5.72139e-11	21.8381
cg05045981	chr7	129418470	-	Island			DMR				2.16509	1.77916	2.55102	0.657019	11.3407	4.99066e-14	5.77617e-11	21.8229
cg25440497	chr20	61757848	+	S_Shelf			CDMR				-1.55485	-1.83202	-1.27769	-0.0532434	-11.3404	4.99459e-14	5.77617e-11	21.8221
cg02638523	chr2	236548728	-	OpenSea	AGAP1;AGAP1	Body;Body		TRUE			1.42781	1.17329	1.68233	0.576014	11.3401	4.99786e-14	5.77617e-11	21.8215
cg11196788	chr11	71737549	-	OpenSea	NUMA1	Body		TRUE			1.48023	1.21625	1.74421	0.996774	11.3354	5.06206e-14	5.8306e-11	21.8091
cg25616514	chr3	11798996	-	OpenSea				TRUE			-0.895291	-1.05497	-0.735607	-0.440628	-11.3339	5.08298e-14	5.8306e-11	21.8051
cg02136460	chr20	35178113	+	OpenSea	MYL9;MYL9	3'UTR;3'UTR		TRUE	Unclassified_Cell_type_specific		1.53578	1.26185	1.80971	2.43546	11.3335	5.08814e-14	5.8306e-11	21.8041
cg13661519	chr7	27141088	+	N_Shelf	HOXA2	Body	CDMR	TRUE			1.61997	1.33101	1.90893	0.65203	11.3329	5.09604e-14	5.8306e-11	21.8026
cg15944367	chr17	36897829	-	OpenSea	PCGF2	5'UTR					1.26547	1.0397	1.49124	0.864409	11.3307	5.12661e-14	5.84491e-11	21.7969
cg12670073	chr20	56287532	+	S_Shelf	PMEPA1	TSS1500					0.789625	0.648741	0.930508	2.24008	11.3301	5.13415e-14	5.84491e-11	21.7954
cg05235610	chr2	52860117	-	S_Shelf							-1.70061	-2.00425	-1.39698	0.88227	-11.3221	5.24739e-14	5.95895e-11	21.7743
cg23520688	chr14	103294740	+	OpenSea	TRAF3;TRAF3;TRAF3	5'UTR;5'UTR;5'UTR					1.12191	0.921559	1.32227	1.48178	11.3197	5.28031e-14	5.98146e-11	21.7683
cg09774787	chr16	55690381	-	Island	SLC6A2	TSS200		TRUE			1.99412	1.6377	2.35054	0.354067	11.31	5.42168e-14	6.12641e-11	21.7427
cg18562759	chr3	56809497	-	OpenSea	ARHGEF3;ARHGEF3;ARHGEF3;ARHGEF3	1stExon;5'UTR;Body;Body		TRUE			1.60676	1.3194	1.89413	1.68604	11.3029	5.52521e-14	6.21785e-11	21.7244
cg08063125	chr19	56989543	-	Island	ZNF667;ZNF667	TSS1500;TSS1500			NonGene_Associated_Cell_type_specific	TRUE	2.15602	1.77041	2.54163	0.552955	11.3026	5.52985e-14	6.21785e-11	21.7235
cg23415219	chr6	1099770	+	OpenSea	LOC285768;LOC285768	Body;Body					1.10003	0.903265	1.29679	1.51646	11.3015	5.54654e-14	6.22129e-11	21.7206
cg23804620	chr4	6690894	+	OpenSea				TRUE	Promoter_Associated	TRUE	-1.07839	-1.27132	-0.885468	-2.78211	-11.2996	5.57541e-14	6.23655e-11	21.7156
cg12186839	chr19	599343	+	S_Shelf	HCN2	Body					-1.75603	-2.07021	-1.44185	0.659265	-11.2988	5.58747e-14	6.23655e-11	21.7135
cg03845852	chr5	19886414	+	OpenSea	CDH18;CDH18	5'UTR;5'UTR					-1.10195	-1.29914	-0.904755	0.54501	-11.2966	5.62006e-14	6.25764e-11	21.7079
cg03115444	chr12	122835060	-	OpenSea	CLIP1;CLIP1	Body;Body		TRUE	Unclassified_Cell_type_specific		1.63367	1.34123	1.9261	0.805809	11.293	5.67566e-14	6.30416e-11	21.6983
cg14644846	chr3	128073866	-	OpenSea	EEFSEC	Body		TRUE			1.33952	1.09963	1.5794	0.814369	11.288	5.75362e-14	6.37525e-11	21.6851
cg02323003	chr10	130525659	+	OpenSea				TRUE			-1.6519	-1.94789	-1.35591	0.159667	-11.282	5.84749e-14	6.45779e-11	21.6695
cg13356253	chr2	54087189	+	Island	LOC100302652;GPR75	TSS200;TSS200		TRUE			0.839358	0.688951	0.989766	1.60418	11.2811	5.8611e-14	6.45779e-11	21.6672
cg24863255	chr3	171561069	+	OpenSea	TMEM212	TSS200					1.39435	1.14446	1.64424	1.23683	11.2796	5.88452e-14	6.45779e-11	21.6634
cg27546237	chr13	110960452	-	Island	COL4A1;COL4A2	TSS1500;Body					2.84115	2.33196	3.35034	-1.16235	11.2794	5.888e-14	6.45779e-11	21.6628
cg04087207	chr20	31669392	-	OpenSea	C20orf186	1stExon					-1.35123	-1.59342	-1.10905	-0.375142	-11.2787	5.89884e-14	6.45779e-11	21.661
cg02026535	chr19	7580217	+	N_Shore	ZNF358	TSS1500			Unclassified_Cell_type_specific		1.0252	0.841419	1.20898	1.76375	11.2767	5.93186e-14	6.4784e-11	21.6556
cg05374982	chr1	31376412	-	OpenSea	SDC3	Body		TRUE			1.31431	1.07868	1.54995	0.0227215	11.2753	5.95453e-14	6.48764e-11	21.6519
cg03700171	chr15	78748272	-	OpenSea	IREB2	Body		TRUE			1.09516	0.89874	1.29158	1.69661	11.2712	6.02049e-14	6.53528e-11	21.6412
cg01465102	chr4	40942131	+	OpenSea	APBB2;APBB2;APBB2	Body;Body;Body		TRUE			1.23962	1.01728	1.46195	1.63479	11.2708	6.02689e-14	6.53528e-11	21.6402
cg03707955	chr15	61237076	-	OpenSea	RORA	Body	RDMR				-1.5198	-1.79253	-1.24707	0.219268	-11.265	6.12213e-14	6.62283e-11	21.625
cg07116766	chr17	28887643	+	OpenSea	TBC1D29	Body					-0.943608	-1.11299	-0.774224	-0.476031	-11.2614	6.1822e-14	6.66065e-11	21.6156
cg13850380	chr1	1475143	+	Island	C1orf70	Body	DMR		Gene_Associated_Cell_type_specific		2.07732	1.7044	2.45024	-0.809156	11.2605	6.19637e-14	6.66065e-11	21.6133
cg19878627	chr2	54087184	+	Island	LOC100302652;GPR75	TSS200;TSS200		TRUE			0.816841	0.670197	0.963484	1.94848	11.2603	6.20087e-14	6.66065e-11	21.6126
cg08862742	chr11	3022200	+	OpenSea	CARS;CARS;CARS;CARS	3'UTR;3'UTR;3'UTR;3'UTR		TRUE			1.1903	0.976521	1.40407	2.05242	11.2557	6.27748e-14	6.72669e-11	21.6007
cg10179300	chr5	14147618	+	S_Shelf	TRIO	Body			Unclassified_Cell_type_specific		1.66991	1.36997	1.96984	0.762495	11.2549	6.29181e-14	6.72669e-11	21.5985
cg12741420	chr6	392131	-	Island	IRF4	5'UTR	DMR	TRUE	Promoter_Associated		2.26917	1.86154	2.67679	-0.848497	11.2533	6.3197e-14	6.73706e-11	21.5943
cg07014174	chr21	32253760	-	OpenSea	KRTAP11-1	1stExon					-1.30385	-1.53809	-1.06962	0.537254	-11.2526	6.33104e-14	6.73706e-11	21.5925
cg16741041	chr13	36920332	+	Island	SPG20;SPG20;SPG20;SPG20	5'UTR;5'UTR;5'UTR;5'UTR	DMR				3.13424	2.57085	3.69763	-0.57512	11.246	6.44451e-14	6.84186e-11	21.5753
cg25147447	chr13	112212213	+	Island							-1.57171	-1.85426	-1.28916	0.0720128	-11.2448	6.46654e-14	6.84932e-11	21.572
cg26953469	chr10	31872296	-	OpenSea				TRUE			1.49265	1.22419	1.76111	1.13996	11.2396	6.55818e-14	6.93032e-11	21.5584
cg18125573	chr17	38506350	-	OpenSea	RARA;RARA;RARA;RARA	Body;Body;Body;Body	CDMR				1.06416	0.872593	1.25572	1.76058	11.2297	6.73715e-14	7.08895e-11	21.5323
cg25414370	chr22	50483351	-	Island	TTLL8	Body					-1.96727	-2.32142	-1.61313	-0.0167	-11.2295	6.73936e-14	7.08895e-11	21.532
cg16971991	chr11	1146470	-	OpenSea			DMR				-1.44007	-1.69945	-1.18068	-1.24993	-11.2232	6.8567e-14	7.1958e-11	21.5153
cg24756403	chr10	115860310	+	N_Shore				TRUE			-2.0032	-2.3641	-1.6423	0.990478	-11.2205	6.90632e-14	7.23125e-11	21.5083
cg08544002	chr6	625332	+	OpenSea	EXOC2	Body		TRUE	Unclassified_Cell_type_specific		1.89006	1.54942	2.23071	2.1218	11.2162	6.98684e-14	7.27986e-11	21.4971
cg21385480	chr3	66454763	-	OpenSea	LRIG1	Body		TRUE			1.47332	1.20778	1.73887	1.51032	11.2159	6.99303e-14	7.27986e-11	21.4962
cg16897216	chr1	209876837	-	OpenSea	HSD11B1;HSD11B1	5'UTR;TSS1500					-1.17521	-1.38703	-0.963388	0.870963	-11.2155	7.00058e-14	7.27986e-11	21.4951
cg01257828	chr3	192126996	+	Island	FGF12;FGF12	TSS200;Body					2.35845	1.93331	2.78359	-0.431151	11.2141	7.02645e-14	7.29015e-11	21.4916
cg22236375	chr2	100089996	-	OpenSea	REV1;REV1	5'UTR;5'UTR		TRUE			1.26254	1.0348	1.49027	1.54464	11.207	7.16432e-14	7.41634e-11	21.4728
cg23822732	chr2	2692854	+	OpenSea							-1.39071	-1.64168	-1.13975	1.33559	-11.2021	7.25951e-14	7.49788e-11	21.46
cg16857641	chr7	1492452	-	S_Shore	MICALL2	Body					0.760073	0.62286	0.897285	2.74734	11.1979	7.34311e-14	7.5614e-11	21.4489
cg22853713	chr1	10732872	-	OpenSea	CASZ1;CASZ1	Body;Body					1.5489	1.26924	1.82855	1.13427	11.1963	7.37465e-14	7.5614e-11	21.4447
cg04206637	chr5	63202277	-	OpenSea				TRUE			-1.25123	-1.47714	-1.02532	-0.134919	-11.1962	7.37743e-14	7.5614e-11	21.4444
cg14923640	chr2	139537826	+	Island	NXPH2	TSS200		TRUE			2.49943	2.04813	2.95073	-0.417241	11.1957	7.38726e-14	7.5614e-11	21.4431
cg22001496	chr8	69243486	+	Island			CDMR	TRUE			2.06752	1.69418	2.44087	0.391704	11.1947	7.40796e-14	7.56561e-11	21.4404
cg00753287	chr10	126749347	+	OpenSea	CTBP2;CTBP2	5'UTR;5'UTR					1.45648	1.19342	1.71953	-0.0363664	11.1926	7.44858e-14	7.59012e-11	21.4351
cg11831043	chr7	28449847	+	Island	CREB5	5'UTR	DMR				2.51001	2.05649	2.96353	-0.987065	11.1881	7.54208e-14	7.66828e-11	21.423
cg20347496	chr2	73403631	-	Island					Promoter_Associated		-0.93677	-1.10605	-0.767487	-2.34375	-11.1865	7.57375e-14	7.67835e-11	21.4189
cg00746143	chr3	194959645	+	OpenSea	C3orf21	Body		TRUE			1.64445	1.34726	1.94163	1.09983	11.1857	7.58942e-14	7.67835e-11	21.4169
cg25267765	chr19	56905094	-	Island	ZNF582	TSS1500	DMR		Promoter_Associated		3.44605	2.82321	4.06888	-0.989162	11.1847	7.61163e-14	7.67835e-11	21.4141
cg03577655	chr7	49815365	-	Island	VWC2	Body	DMR				1.8969	1.55405	2.23976	-0.297352	11.1843	7.61926e-14	7.67835e-11	21.4131
cg21727276	chr20	44036723	-	S_Shore	DBNDD2;DBNDD2;DBNDD2;SYS1-DBNDD2;DBNDD2;DBNDD2;DBNDD2	5'UTR;5'UTR;TSS200;Body;5'UTR;5'UTR;TSS200	CDMR				1.34632	1.10294	1.5897	1.58199	11.1824	7.65862e-14	7.68232e-11	21.4081
cg14704980	chr7	41607500	-	OpenSea				TRUE			-1.72556	-2.03752	-1.41361	-0.825069	-11.1819	7.66923e-14	7.68232e-11	21.4068
cg01621390	chr12	5195150	+	OpenSea				TRUE		TRUE	-1.12402	-1.32723	-0.920812	0.0353123	-11.1817	7.67369e-14	7.68232e-11	21.4062
cg03514239	chr1	153329781	-	OpenSea	S100A9	TSS1500					-1.11537	-1.31707	-0.913663	-0.426871	-11.1784	7.74181e-14	7.72181e-11	21.3976
cg07990546	chr2	74742309	+	Island	TLX2	1stExon		TRUE			1.92717	1.57865	2.27568	0.383812	11.1782	7.74696e-14	7.72181e-11	21.397
cg10589330	chr15	60383523	+	OpenSea				TRUE		TRUE	-1.67641	-1.97964	-1.37318	0.211101	-11.1758	7.79626e-14	7.75402e-11	21.3909
cg09884213	chr3	190788216	-	OpenSea				TRUE			-1.36112	-1.60735	-1.11489	0.276824	-11.1746	7.82271e-14	7.76341e-11	21.3876
cg17800708	chr7	27148204	-	Island	HOXA3;HOXA3;HOXA3	Body;Body;Body					1.25642	1.02902	1.48382	0.733938	11.1691	7.93952e-14	7.86073e-11	21.3732
cg23663774	chr4	111555440	-	Island	PITX2;PITX2	5'UTR;5'UTR	DMR				2.5237	2.06691	2.9805	0.584433	11.1684	7.95521e-14	7.86073e-11	21.3713
cg02000808	chr7	27156062	+	S_Shore	HOXA3;HOXA3	5'UTR;5'UTR	RDMR				1.77964	1.45744	2.10185	0.0570049	11.1654	8.02031e-14	7.90794e-11	21.3634
cg06617456	chr8	68864769	-	Island	PREX2;PREX2	1stExon;1stExon	DMR			TRUE	2.62036	2.14582	3.09491	-0.598609	11.1625	8.08367e-14	7.95323e-11	21.3558
cg09433794	chr4	156126097	-	N_Shelf							-1.19284	-1.40888	-0.976806	0.557058	-11.1617	8.10139e-14	7.95353e-11	21.3537
cg13852822	chr9	123657221	-	S_Shore							1.29077	1.05697	1.52457	0.764193	11.1603	8.13317e-14	7.96759e-11	21.3499
cg09998133	chr7	142494595	-	Island			DMR	TRUE			2.84424	2.32899	3.35949	-0.512821	11.1589	8.16369e-14	7.98036e-11	21.3462
cg18640536	chr5	126211060	-	OpenSea	MARCH3	Body		TRUE			1.47002	1.20353	1.73652	1.5764	11.151	8.34081e-14	8.13218e-11	21.3254
cg06766367	chr16	67062687	-	Island	CBFB;CBFB	TSS1500;TSS1500					-1.24884	-1.47525	-1.02243	-2.00984	-11.1504	8.35462e-14	8.13218e-11	21.3238
cg09696044	chr20	55968294	-	S_Shore	RBM38;RBM38	Body;Body	CDMR	TRUE	Promoter_Associated		2.06562	1.69108	2.44015	0.397636	11.1489	8.3883e-14	8.14759e-11	21.3199
cg27134730	chr7	124633001	+	OpenSea				TRUE			-1.84704	-2.18199	-1.51209	0.283556	-11.1473	8.42624e-14	8.15709e-11	21.3156
cg24926465	chr3	156007787	-	N_Shore	KCNAB1;KCNAB1;KCNAB1	TSS1500;Body;Body					-1.56513	-1.84897	-1.2813	-0.0278643	-11.1469	8.43382e-14	8.15709e-11	21.3147
cg12080157	chr3	122888362	+	OpenSea				TRUE			1.44463	1.18261	1.70664	1.87194	11.1455	8.46584e-14	8.16874e-11	21.311
cg16446824	chr5	115842919	+	OpenSea	SEMA6A	5'UTR		TRUE			1.30987	1.07227	1.54747	-0.462358	11.1445	8.49061e-14	8.16874e-11	21.3082
cg24717490	chr3	37853862	+	OpenSea	ITGA9	Body		TRUE			1.21395	0.993745	1.43416	1.13504	11.1441	8.49954e-14	8.16874e-11	21.3072
cg26005329	chr13	101506070	+	OpenSea				TRUE			-1.33451	-1.57667	-1.09235	0.0422256	-11.1404	8.585e-14	8.23171e-11	21.2975
cg08088222	chr12	122070432	+	OpenSea	ORAI1	Body	CDMR	TRUE	Promoter_Associated_Cell_type_specific		0.959877	0.78569	1.13406	1.18556	11.1397	8.60112e-14	8.23171e-11	21.2957
cg11393040	chr1	47907054	+	S_Shore			RDMR		Unclassified_Cell_type_specific		1.82102	1.49037	2.15166	1.48374	11.1332	8.75466e-14	8.35135e-11	21.2785
cg07179329	chr16	83171992	+	OpenSea	CDH13	Body		TRUE			-2.17516	-2.57016	-1.78015	0.481696	-11.1316	8.79247e-14	8.35135e-11	21.2743
cg26590537	chr12	5020202	+	Island	KCNA1	5'UTR	CDMR		Unclassified		2.13984	1.75121	2.52847	-0.41268	11.1307	8.81533e-14	8.35135e-11	21.2718
cg00577560	chr1	15271830	-	OpenSea	KIAA1026;KIAA1026;KIAA1026;KIAA1026;KIAA1026	Body;5'UTR;TSS1500;Body;Body		TRUE		TRUE	1.67129	1.36775	1.97482	0.677242	11.1304	8.82214e-14	8.35135e-11	21.2711
cg23752828	chr12	57941309	+	S_Shore	DCTN2	TSS1500			Promoter_Associated		-1.46437	-1.73033	-1.19841	-0.438778	-11.1304	8.82227e-14	8.35135e-11	21.2711
cg23198558	chr5	142511729	+	OpenSea	ARHGAP26;ARHGAP26	Body;Body		TRUE			0.986896	0.807647	1.16615	1.58939	11.1298	8.8359e-14	8.35135e-11	21.2696
cg01583485	chr20	3022925	+	N_Shelf	GNRH2;GNRH2;GNRH2	TSS1500;TSS1500;TSS1500					1.62399	1.32898	1.919	0.675191	11.1281	8.8766e-14	8.37248e-11	21.2651
cg07033372	chr20	37353032	-	Island	SLC32A1	TSS200					2.21807	1.815	2.62114	-0.498223	11.1243	8.97115e-14	8.44422e-11	21.2548
cg16906187	chr13	92047408	+	N_Shelf							-1.68962	-1.99687	-1.38237	0.166234	-11.1166	9.16033e-14	8.59579e-11	21.2346
cg25668093	chr15	95399279	+	Island							-1.92792	-2.27853	-1.57731	0.980168	-11.1158	9.18067e-14	8.59579e-11	21.2325
cg14288925	chr7	107223076	+	S_Shelf	BCAP29;BCAP29;BCAP29	Body;Body;Body					1.83691	1.50284	2.17098	0.974053	11.1155	9.18867e-14	8.59579e-11	21.2316
cg08266366	chr12	50354998	-	Island	AQP5	TSS1500	DMR		Unclassified_Cell_type_specific		2.32746	1.90407	2.75086	-0.159804	11.1125	9.26285e-14	8.62944e-11	21.2238
cg27461254	chr20	39135472	-	OpenSea			DMR			TRUE	-1.74461	-2.06199	-1.42724	-0.722604	-11.1122	9.27174e-14	8.62944e-11	21.2229
cg01164972	chr2	130690595	-	N_Shore	LOC389033	Body					-1.3608	-1.60837	-1.11323	-0.00212716	-11.1114	9.29018e-14	8.62944e-11	21.221
cg02879960	chr22	50483545	+	Island	TTLL8	Body					-1.54406	-1.82498	-1.26314	-0.102113	-11.111	9.30025e-14	8.62944e-11	21.2199
cg13527735	chr3	99833723	-	OpenSea	C3orf26;C3orf26;FILIP1L;FILIP1L	TSS200;Body;TSS1500;TSS1500					1.19054	0.973849	1.40724	1.97804	11.1064	9.4179e-14	8.70311e-11	21.2077
cg25832771	chr8	72756058	-	Island	MSC	1stExon	DMR		Promoter_Associated	TRUE	2.42397	1.98278	2.86517	-1.26808	11.1064	9.41945e-14	8.70311e-11	21.2076
cg02474926	chr12	3930923	-	OpenSea	PARP11	Body	RDMR	TRUE			1.54897	1.26702	1.83092	1.71567	11.1057	9.43684e-14	8.70311e-11	21.2058
cg12493906	chr11	5009311	+	OpenSea	MMP26	TSS200					-1.75806	-2.07814	-1.43798	0.806126	-11.1033	9.49972e-14	8.74344e-11	21.1993
cg15289466	chr4	103740913	-	OpenSea	UBE2D3;UBE2D3;UBE2D3;UBE2D3;UBE2D3;UBE2D3;UBE2D3;UBE2D3;UBE2D3	Body;Body;Body;Body;Body;Body;Body;Body;Body		TRUE	Unclassified_Cell_type_specific		1.12668	0.9214	1.33196	-0.329181	11.095	9.71471e-14	8.92332e-11	21.1777
cg07629125	chr13	58299015	-	OpenSea	PCDH17	Body		TRUE			-1.24909	-1.4768	-1.02138	0.0884254	-11.089	9.87547e-14	9.05277e-11	21.1617
cg00651359	chr7	132219281	-	OpenSea	PLXNA4;PLXNA4;PLXNA4	5'UTR;5'UTR;5'UTR		TRUE			-1.80492	-2.13403	-1.47582	0.425257	-11.0867	9.93924e-14	9.07876e-11	21.1555
cg13327911	chr6	55965977	+	OpenSea	COL21A1	Body		TRUE			-1.53762	-1.81799	-1.25725	-1.73257	-11.0865	9.94359e-14	9.07876e-11	21.1551
cg16704703	chr10	3509710	-	OpenSea			RDMR				-1.0345	-1.22314	-0.845852	-0.343577	-11.0856	9.96883e-14	9.08363e-11	21.1526
cg21207450	chr15	29570795	-	OpenSea	FAM189A1	Body		TRUE		TRUE	-1.44512	-1.70866	-1.18157	0.589117	-11.0846	9.99429e-14	9.0887e-11	21.1502
cg27015161	chr2	24816070	+	OpenSea	NCOA1;NCOA1;NCOA1	5'UTR;5'UTR;5'UTR		TRUE			1.01117	0.82669	1.19565	2.49523	11.0803	1.01141e-13	9.1794e-11	21.1386
cg00566961	chr5	119488431	-	OpenSea				TRUE			-1.62601	-1.92269	-1.32933	0.492966	-11.0792	1.01437e-13	9.18798e-11	21.1358
cg19656282	chr2	74742786	+	Island	TLX2	Body	DMR				2.14686	1.755	2.53871	0.372132	11.0752	1.02559e-13	9.27116e-11	21.1251
cg14297340	chr9	72871343	+	N_Shelf							1.83752	1.50203	2.173	0.947119	11.0721	1.03427e-13	9.33117e-11	21.1169
cg00978051	chr16	59786279	+	N_Shelf							-1.37436	-1.62539	-1.12334	0.764244	-11.0677	1.04674e-13	9.42508e-11	21.1053
cg05301124	chr6	168517769	-	OpenSea							-1.51466	-1.79136	-1.23796	0.521679	-11.0657	1.05253e-13	9.45126e-11	21.1
cg21938148	chr13	110958977	+	Island	COL4A1;COL4A2	Body;TSS1500	DMR				3.43105	2.80421	4.0579	-0.48608	11.0648	1.05506e-13	9.45126e-11	21.0976
cg16305865	chr7	752180	+	S_Shore	PRKAR1B;PRKAR1B;PRKAR1B;PRKAR1B;PRKAR1B;PRKAR1B	5'UTR;5'UTR;TSS200;5'UTR;5'UTR;5'UTR	DMR			TRUE	2.54329	2.07862	3.00796	-1.48307	11.0644	1.05633e-13	9.45126e-11	21.0965
cg15239304	chr2	224810907	-	S_Shore	WDFY1	TSS1500					0.761742	0.622562	0.900922	2.57112	11.0638	1.05793e-13	9.45126e-11	21.095
cg13201587	chr13	94126074	+	OpenSea	GPC6	Body		TRUE			-1.65346	-1.95559	-1.35133	0.42665	-11.063	1.06037e-13	9.45451e-11	21.0928
cg20181543	chr8	124730169	-	OpenSea	ANXA13;ANXA13	Body;Body					-1.816	-2.14794	-1.48407	1.11348	-11.0596	1.07017e-13	9.51788e-11	21.0839
cg09963814	chr16	81685124	-	OpenSea	CMIP;CMIP	Body;Body		TRUE			1.4769	1.20694	1.74686	1.33062	11.0591	1.07164e-13	9.51788e-11	21.0825
cg03134809	chr11	1365011	-	OpenSea							-1.44108	-1.70466	-1.17751	0.777357	-11.0524	1.09133e-13	9.67392e-11	21.0649
cg21112099	chr6	75912633	-	S_Shore	COL12A1;COL12A1	5'UTR;5'UTR	RDMR				-1.08068	-1.27835	-0.883008	-0.888318	-11.0517	1.09354e-13	9.67469e-11	21.0629
cg05345286	chr6	41606641	-	Island	MDFI	Body				TRUE	2.34621	1.91697	2.77545	-0.465492	11.0494	1.10049e-13	9.69868e-11	21.0568
cg14838115	chr7	26677439	+	OpenSea	C7orf71	TSS200					-1.357	-1.60527	-1.10874	-0.5854	-11.0494	1.1005e-13	9.69868e-11	21.0568
cg17989763	chr10	86863762	-	OpenSea				TRUE			-1.47165	-1.74098	-1.20231	0.113224	-11.0454	1.11265e-13	9.78692e-11	21.0461
cg10503655	chr20	45443689	-	S_Shelf			DMR	TRUE		TRUE	-1.02266	-1.20986	-0.835452	-1.96854	-11.0431	1.11967e-13	9.82969e-11	21.04
cg13375571	chr7	906726	-	S_Shore	UNC84A;UNC84A	Body;Body		TRUE		TRUE	2.02607	1.65512	2.39702	0.541452	11.0412	1.12542e-13	9.86119e-11	21.0351
cg20695203	chr13	112335939	-	OpenSea							-1.30495	-1.54397	-1.06593	-0.432863	-11.0365	1.1399e-13	9.96894e-11	21.0227
cg26583705	chr12	88549024	-	OpenSea	TMTC3	Body		TRUE			0.891987	0.728553	1.05542	2.09981	11.033	1.15105e-13	1.00448e-10	21.0132
cg08611810	chr2	54087178	+	Island	LOC100302652;GPR75	TSS200;TSS200		TRUE			0.921303	0.752488	1.09012	1.20397	11.0323	1.15297e-13	1.00448e-10	21.0116
cg25377796	chr4	8643957	-	N_Shore					Unclassified_Cell_type_specific		-2.0406	-2.41458	-1.66662	0.774115	-11.0302	1.15978e-13	1.00849e-10	21.0059
cg13503148	chr3	171561060	+	OpenSea	TMEM212	TSS200					1.2524	1.02277	1.48202	0.893391	11.0256	1.17459e-13	1.01942e-10	20.9936
cg14260083	chr7	4876858	+	S_Shore	RADIL	Body				TRUE	-1.68545	-1.9945	-1.3764	0.160649	-11.0245	1.17805e-13	1.02049e-10	20.9907
cg14344486	chr7	55152398	+	OpenSea	EGFR;EGFR;EGFR;EGFR	Body;Body;Body;Body		TRUE			0.876532	0.715769	1.03729	2.04633	11.0219	1.18627e-13	1.02454e-10	20.984
cg04367107	chr11	88238963	+	N_Shelf	GRM5;GRM5	3'UTR;3'UTR					-1.62813	-1.92675	-1.32951	0.952959	-11.0217	1.18722e-13	1.02454e-10	20.9832
cg11222217	chr1	10732519	-	OpenSea	CASZ1;CASZ1	Body;Body					1.95255	1.59432	2.31077	0.222375	11.0184	1.19795e-13	1.02994e-10	20.9745
cg08698943	chr10	3509758	+	OpenSea			CDMR			TRUE	-1.10267	-1.30497	-0.900365	-0.912624	-11.0183	1.19799e-13	1.02994e-10	20.9745
cg05368966	chr12	14392531	+	OpenSea			DMR	TRUE	Unclassified		-1.43628	-1.69981	-1.17275	-1.16727	-11.0175	1.20072e-13	1.03035e-10	20.9723
cg24249925	chr1	162702571	-	OpenSea	DDR2;DDR2	Body;Body		TRUE			1.50341	1.22745	1.77937	1.21744	11.0131	1.21545e-13	1.04103e-10	20.9604
cg16258657	chr3	29338542	+	OpenSea	RBMS3;RBMS3;RBMS3	Body;Body;Body		TRUE			-1.63819	-1.93896	-1.33742	0.136516	-11.0104	1.22437e-13	1.04671e-10	20.9533
cg10928103	chr11	15959981	-	Island							1.27447	1.04029	1.50865	1.60223	11.0015	1.25466e-13	1.06964e-10	20.9296
cg14083146	chr20	20694136	+	S_Shore	RALGAPA2	TSS1500					-1.52568	-1.80603	-1.24533	-0.245189	-11.0011	1.25588e-13	1.06964e-10	20.9287
cg05506480	chr3	133615880	-	S_Shore	RAB6B	TSS1500	CDMR				-1.26046	-1.4921	-1.02883	-0.633902	-11.0002	1.25904e-13	1.07033e-10	20.9263
cg08391380	chr5	601208	-	N_Shore							-1.95786	-2.31775	-1.59798	1.19992	-10.9975	1.26851e-13	1.07638e-10	20.919
cg21197774	chr3	192126742	-	Island	FGF12;FGF12;FGF12	5'UTR;1stExon;Body	DMR			TRUE	2.35088	1.91873	2.78304	0.105641	10.9968	1.27097e-13	1.07646e-10	20.9171
cg13468625	chr9	140201458	-	S_Shelf	EXD3	Body					1.53258	1.25048	1.81468	0.673324	10.9823	1.32231e-13	1.1133e-10	20.8787
cg12292134	chr8	131272997	-	OpenSea	ASAP1	Body		TRUE			1.20069	0.979666	1.4217	1.68183	10.9818	1.32425e-13	1.1133e-10	20.8773
cg23887396	chr17	26699551	-	Island	SARM1	Body	DMR				2.09858	1.71223	2.48492	-0.325526	10.9805	1.32879e-13	1.1133e-10	20.874
cg21531685	chr3	73672063	+	N_Shore	PDZRN3	Body	RDMR				1.25078	1.02052	1.48105	0.148707	10.9805	1.329e-13	1.1133e-10	20.8738
cg11947981	chr2	182322749	-	Island	ITGA4	Body			Promoter_Associated		2.2697	1.85185	2.68756	-0.572033	10.9804	1.32935e-13	1.1133e-10	20.8736
cg02092885	chr17	29379458	-	OpenSea				TRUE		TRUE	-1.32683	-1.57112	-1.08254	-1.5732	-10.9796	1.33236e-13	1.1133e-10	20.8714
cg05418947	chr13	106803653	-	OpenSea				TRUE		TRUE	-1.91376	-2.26612	-1.5614	-0.141821	-10.9793	1.33316e-13	1.1133e-10	20.8708
cg17075428	chr1	54800220	-	OpenSea	SSBP3;SSBP3;SSBP3	Body;Body;Body		TRUE			0.87272	0.712032	1.03341	2.33173	10.9791	1.33397e-13	1.1133e-10	20.8702
cg05238517	chr11	104034227	+	N_Shore	PDGFD;PDGFD	Body;Body	CDMR		Unclassified_Cell_type_specific		2.50448	2.04326	2.96569	-0.777827	10.9771	1.3412e-13	1.11729e-10	20.8649
cg13281139	chr4	20255061	+	Island	SLIT2	TSS200					2.13288	1.73998	2.52578	0.330013	10.9739	1.35331e-13	1.12532e-10	20.8562
cg04155086	chr4	69207281	-	OpenSea	YTHDC1;YTHDC1	Body;Body		TRUE			1.47217	1.20093	1.74341	-0.0939913	10.9719	1.36052e-13	1.12926e-10	20.8511
cg24004532	chr6	53517075	+	Island	KLHL31	Body		TRUE	Promoter_Associated		-1.04415	-1.23665	-0.851663	-2.44904	-10.9655	1.38486e-13	1.14738e-10	20.8339
cg10563714	chr8	82192519	-	Island	FABP5	TSS1500			Promoter_Associated	TRUE	-1.29106	-1.52926	-1.05287	-1.85115	-10.9569	1.41769e-13	1.17245e-10	20.8112
cg15711288	chr3	150500902	+	S_Shelf							-1.40953	-1.66968	-1.14939	0.113759	-10.9531	1.43289e-13	1.18288e-10	20.8008
cg20160885	chr7	5013524	-	Island	RNF216L;RNF216L;RNF216L	TSS200;TSS200;TSS200			Promoter_Associated		-1.02928	-1.2193	-0.839265	-2.02677	-10.9501	1.44462e-13	1.18695e-10	20.7929
cg12737497	chr18	56530420	+	Island	ZNF532	5'UTR			Unclassified	TRUE	-1.63849	-1.941	-1.33599	-2.00088	-10.9493	1.44769e-13	1.18695e-10	20.7908
cg02155398	chr2	45160490	+	N_Shore			DMR				2.66961	2.17671	3.16251	-0.60527	10.9488	1.44989e-13	1.18695e-10	20.7894
cg18016148	chr8	119101196	+	OpenSea	EXT1	Body		TRUE			1.49327	1.21756	1.76899	1.36557	10.9486	1.45062e-13	1.18695e-10	20.7889
cg17226446	chr4	154408845	-	OpenSea	KIAA0922;KIAA0922	Body;Body		TRUE	Promoter_Associated_Cell_type_specific		1.31519	1.07236	1.55803	-0.025656	10.9484	1.45134e-13	1.18695e-10	20.7884
cg14378057	chr6	42788563	-	OpenSea	KIAA0240	TSS1500		TRUE			1.19661	0.975653	1.41756	1.52763	10.9477	1.45405e-13	1.18695e-10	20.7866
cg00938816	chr17	8058149	-	N_Shore			RDMR				1.23839	1.00971	1.46707	0.73092	10.9472	1.45602e-13	1.18695e-10	20.7853
cg03848065	chr1	168212210	-	OpenSea				TRUE			1.34471	1.09626	1.59317	0.709314	10.9409	1.48161e-13	1.20327e-10	20.7684
cg21913301	chr12	20677257	-	OpenSea	PDE3A	Body		TRUE			-1.24698	-1.47739	-1.01657	0.375345	-10.9404	1.48371e-13	1.20327e-10	20.767
cg04865220	chr15	73886532	-	OpenSea	NPTN;NPTN;NPTN;NPTN	Body;Body;Body;Body		TRUE			1.48436	1.21009	1.75863	1.46524	10.9403	1.48395e-13	1.20327e-10	20.7668
cg20602300	chr15	40846077	-	OpenSea	C15orf57;C15orf57;C15orf57	3'UTR;3'UTR;3'UTR					1.45627	1.18712	1.72542	1.28411	10.9377	1.49469e-13	1.20983e-10	20.7599
cg26897713	chr8	40851636	-	OpenSea			DMR		Unclassified		-1.43877	-1.70475	-1.1728	-1.98206	-10.9353	1.50451e-13	1.21563e-10	20.7535
cg03778207	chr11	86230664	+	OpenSea	ME3;ME3;ME3	Body;Body;Body		TRUE			1.35611	1.10534	1.60689	1.29449	10.9317	1.51965e-13	1.22569e-10	20.7438
cg07410597	chr3	66404129	+	OpenSea	SLC25A26;SLC25A26;SLC25A26	Body;Body;Body		TRUE			1.25244	1.02079	1.4841	0.573318	10.9293	1.52947e-13	1.22946e-10	20.7375
cg16041090	chr13	36271909	+	OpenSea	MIR548F5	Body		TRUE			-1.67828	-1.9887	-1.36786	0.932082	-10.9293	1.52971e-13	1.22946e-10	20.7374
cg05587627	chr11	118657363	-	N_Shelf	DDX6	5'UTR	RDMR				1.5341	1.25031	1.81789	0.18103	10.9276	1.5367e-13	1.23291e-10	20.733
cg18454760	chr7	128512723	+	S_Shelf							-1.4916	-1.76761	-1.21558	1.03666	-10.9243	1.55058e-13	1.23946e-10	20.7242
cg14756307	chr19	48307927	+	S_Shore	TPRX1	TSS1500					-1.34396	-1.59266	-1.09526	0.180995	-10.924	1.55195e-13	1.23946e-10	20.7234
cg04215126	chr7	105621846	+	OpenSea	FLJ23834	Body					-0.969748	-1.14921	-0.790291	-0.792279	-10.9238	1.55301e-13	1.23946e-10	20.7227
cg04157272	chr2	68017838	-	OpenSea				TRUE			-2.08127	-2.4665	-1.69604	0.343632	-10.9216	1.56234e-13	1.24473e-10	20.7169
cg24686553	chr2	23746926	-	N_Shelf	KLHL29	5'UTR		TRUE		TRUE	1.55533	1.26737	1.84329	0.97941	10.9185	1.57569e-13	1.25272e-10	20.7087
cg12149795	chr21	47882121	-	S_Shelf	DIP2A;DIP2A;DIP2A;DIP2A;DIP2A;DIP2A;DIP2A	Body;Body;Body;Body;Body;Body;Body					1.26915	1.03416	1.50414	0.484804	10.918	1.57786e-13	1.25272e-10	20.7073
cg06688989	chr6	41606869	+	N_Shore	MDFI	Body	DMR			TRUE	1.98973	1.62129	2.35817	-0.652495	10.9169	1.58266e-13	1.25435e-10	20.7044
cg15756653	chr17	48243383	+	OpenSea	SGCA;SGCA;SGCA;SGCA	5'UTR;5'UTR;1stExon;1stExon					0.979234	0.797868	1.1606	1.40484	10.9145	1.59295e-13	1.25952e-10	20.6981
cg14833621	chr12	47801438	+	OpenSea							1.59354	1.29837	1.8887	1.35428	10.9137	1.59666e-13	1.25952e-10	20.6958
cg00589850	chr5	140857995	+	Island	PCDHGA4;PCDHGA12;PCDHGA11;PCDHGA11;PCDHGA9;PCDHGA1;PCDHGB1;PCDHGB6;PCDHGC3;PCDHGB3;PCDHGB7;PCDHGA6;PCDHGA8;PCDHGA10;PCDHGA5;PCDHGB4;PCDHGA3;PCDHGA2;PCDHGA7;PCDHGB2;PCDHGB5;PCDHGC3;PCDHGC3	Body;Body;Body;Body;Body;Body;Body;Body;1stExon;Body;Body;Body;Body;Body;Body;Body;Body;Body;Body;Body;Body;1stExon;Body			Unclassified		1.0944	0.891679	1.29712	0.697552	10.9133	1.59845e-13	1.25952e-10	20.6947
cg02604524	chr3	128720884	+	Island	CCDC48	1stExon	DMR				3.10296	2.52817	3.67776	-0.720118	10.9129	1.60022e-13	1.25952e-10	20.6937
cg11812015	chr2	85482129	-	OpenSea	TCF7L1	Body		TRUE			1.07272	0.87398	1.27146	1.99917	10.9113	1.60735e-13	1.26296e-10	20.6893
cg23680821	chr1	109204316	-	Island	C1orf59;C1orf59	TSS200;TSS1500			Promoter_Associated	TRUE	-1.47907	-1.75321	-1.20493	-1.85204	-10.9068	1.62724e-13	1.27639e-10	20.6774
cg22893605	chr5	171185324	+	OpenSea				TRUE		TRUE	-1.58232	-1.87563	-1.28902	0.730403	-10.9056	1.6327e-13	1.27847e-10	20.6742
cg00179196	chr16	117934	+	OpenSea	RHBDF1	5'UTR		TRUE		TRUE	1.17013	0.953209	1.38705	2.43734	10.9046	1.637e-13	1.27964e-10	20.6716
cg07249433	chr10	134420183	-	OpenSea	INPP5A	Body		TRUE			1.26432	1.0299	1.49874	2.38257	10.9028	1.64503e-13	1.28227e-10	20.6669
cg18601167	chr7	752286	+	S_Shore	PRKAR1B;PRKAR1B;PRKAR1B;PRKAR1B;PRKAR1B;PRKAR1B	5'UTR;5'UTR;TSS200;5'UTR;5'UTR;5'UTR				TRUE	2.37904	1.93792	2.82016	0.579091	10.9024	1.6471e-13	1.28227e-10	20.6656
cg02657611	chr1	45814632	-	OpenSea	TESK2	Body		TRUE			1.32462	1.079	1.57024	0.836844	10.902	1.64883e-13	1.28227e-10	20.6646
cg26680608	chr6	136915556	-	OpenSea	MAP3K5	Body	DMR	TRUE	Unclassified		-2.04135	-2.41991	-1.6628	-0.0113872	-10.901	1.65349e-13	1.28227e-10	20.6619
cg19889634	chr14	70438900	+	OpenSea	SMOC1;SMOC1	Body;Body		TRUE			0.867834	0.706898	1.02877	0.294523	10.9008	1.65441e-13	1.28227e-10	20.6614
cg26282731	chr4	148939288	+	OpenSea	ARHGAP10	Body		TRUE	Unclassified_Cell_type_specific		1.41787	1.15487	1.68087	1.04888	10.8981	1.66654e-13	1.28949e-10	20.6543
cg20703003	chr10	115860280	-	N_Shore				TRUE			-1.57233	-1.86402	-1.28063	0.703226	-10.8965	1.67382e-13	1.29293e-10	20.65
cg21072457	chr5	151192481	-	OpenSea				TRUE			1.51684	1.23541	1.79826	1.64466	10.8956	1.67824e-13	1.29415e-10	20.6475
cg02115416	chr3	2940073	-	OpenSea	CNTN4;CNTN4	5'UTR;Body		TRUE			-1.33128	-1.57837	-1.08419	0.617218	-10.8916	1.69695e-13	1.30637e-10	20.6367
cg14601444	chr2	74607536	+	OpenSea	DCTN1;DCTN1	TSS200;TSS200		TRUE		TRUE	1.847	1.50406	2.18993	0.631914	10.8876	1.71574e-13	1.31845e-10	20.626
cg24682723	chr2	117519644	+	OpenSea				TRUE			-1.67785	-1.98939	-1.3663	0.210672	-10.887	1.71842e-13	1.31845e-10	20.6245
cg06134860	chr16	67977992	+	OpenSea	SLC12A4;SLC12A4;SLC12A4;LCAT;SLC12A4;SLC12A4	3'UTR;3'UTR;3'UTR;1stExon;3'UTR;3'UTR		TRUE		TRUE	1.8343	1.49363	2.17496	0.992235	10.8847	1.72921e-13	1.32451e-10	20.6184
cg14383549	chr9	124503795	+	OpenSea	DAB2IP;DAB2IP	TSS1500;Body					1.23244	1.00353	1.46135	0.364724	10.8838	1.73379e-13	1.32579e-10	20.6159
cg25264948	chr6	31734232	+	OpenSea	C6orf27	Body				TRUE	1.38387	1.12673	1.64102	0.414305	10.8791	1.75618e-13	1.34067e-10	20.6034
cg03957481	chr22	50986962	+	Island	KLHDC7B	1stExon	DMR		Promoter_Associated		2.55646	2.08119	3.03172	-0.837483	10.8736	1.78276e-13	1.35869e-10	20.5889
cg05673756	chr13	102068650	+	Island	NALCN	5'UTR	DMR			TRUE	2.17679	1.77208	2.5815	-1.06349	10.873	1.78599e-13	1.35888e-10	20.5871
cg03763508	chr7	27140942	-	N_Shelf	HOXA2	Body	CDMR	TRUE	Unclassified_Cell_type_specific		1.67811	1.36607	1.99015	0.656862	10.8714	1.79406e-13	1.36275e-10	20.5827
cg17334018	chr4	96470293	+	Island	UNC5C	TSS200	DMR		Unclassified_Cell_type_specific		2.4544	1.99788	2.91092	-1.07225	10.8684	1.80892e-13	1.37175e-10	20.5747
cg17355042	chr17	7128557	-	OpenSea	ACADVL;ACADVL	3'UTR;3'UTR					0.860584	0.700506	1.02066	1.17724	10.8677	1.81242e-13	1.37213e-10	20.5728
cg22633932	chr4	140472802	-	N_Shelf	SETD7	Body					1.28576	1.0465	1.52503	2.00858	10.8631	1.8352e-13	1.38707e-10	20.5607
cg03015368	chr16	10065222	-	OpenSea	GRIN2A;GRIN2A;GRIN2A	Body;Body;Body		TRUE			-1.29812	-1.53973	-1.0565	0.0226911	-10.8609	1.84642e-13	1.39325e-10	20.5548
cg15618758	chr6	157168834	+	OpenSea	ARID1B;ARID1B;ARID1B	Body;Body;Body		TRUE			1.19539	0.972876	1.4179	0.859401	10.8599	1.85164e-13	1.39488e-10	20.5521
cg23860325	chr7	54271152	-	OpenSea	HPVC1	TSS1500					-1.64192	-1.94761	-1.33622	-0.0729336	-10.8578	1.86236e-13	1.39868e-10	20.5465
cg11132204	chr11	9405884	-	N_Shore	IPO7	TSS1500			Promoter_Associated		-1.63191	-1.93575	-1.32808	0.290182	-10.8575	1.86376e-13	1.39868e-10	20.5457
cg05422883	chr2	43072932	+	OpenSea				TRUE			1.41168	1.14884	1.67453	1.08001	10.8571	1.86587e-13	1.39868e-10	20.5446
cg20975682	chr12	50019676	+	S_Shelf	PRPF40B	5'UTR			Unclassified_Cell_type_specific		1.10743	0.901201	1.31366	0.610259	10.8553	1.87522e-13	1.40338e-10	20.5398
cg21697851	chr21	38076869	-	Island	SIM2;SIM2	Body;Body	DMR				2.09484	1.7046	2.48508	0.0979036	10.8516	1.89436e-13	1.41538e-10	20.5299
cg06294416	chr12	66628232	+	OpenSea	IRAK3;IRAK3	Body;Body	CDMR			TRUE	-1.38988	-1.64883	-1.13093	0.414394	-10.85	1.90293e-13	1.41946e-10	20.5256
cg01323104	chr4	87958903	+	OpenSea	AFF1;AFF1	Body;Body		TRUE	Promoter_Associated_Cell_type_specific		1.41329	1.14993	1.67665	0.278971	10.8483	1.91209e-13	1.42298e-10	20.5209
cg23294090	chr8	139509672	+	Island	FAM135B	TSS1500					2.06673	1.68158	2.45188	-0.0823854	10.8475	1.916e-13	1.42298e-10	20.5189
cg01610231	chr4	111555314	-	Island	PITX2;PITX2	5'UTR;5'UTR					2.67719	2.17827	3.17612	-0.324734	10.8473	1.91699e-13	1.42298e-10	20.5184
cg22981926	chr19	58102673	-	OpenSea	ZIK1	3'UTR					-1.58425	-1.87952	-1.28897	1.09399	-10.8461	1.92346e-13	1.42546e-10	20.5151
cg27059140	chr17	47355215	+	OpenSea				TRUE			-1.35667	-1.60965	-1.1037	0.854465	-10.841	1.95105e-13	1.44356e-10	20.5013
cg25345102	chr20	31619420	+	OpenSea	BPIL3	TSS200					-1.62625	-1.92965	-1.32285	0.493563	-10.8356	1.98025e-13	1.4628e-10	20.4869
cg04453180	chr5	140856330	+	Island	PCDHGA4;PCDHGA12;PCDHGA11;PCDHGA11;PCDHGA9;PCDHGA1;PCDHGB1;PCDHGB6;PCDHGC3;PCDHGB3;PCDHGB7;PCDHGA6;PCDHGA8;PCDHGA10;PCDHGA5;PCDHGB4;PCDHGA3;PCDHGA2;PCDHGA7;PCDHGB2;PCDHGB5;PCDHGC3;PCDHGC3	Body;Body;Body;Body;Body;Body;Body;Body;1stExon;Body;Body;Body;Body;Body;Body;Body;Body;Body;Body;Body;Body;1stExon;Body	RDMR	TRUE		TRUE	2.72607	2.21721	3.23494	-0.992315	10.8296	2.01336e-13	1.48225e-10	20.4708
cg20194314	chr13	28503060	-	Island			DMR				2.22634	1.81073	2.64194	0.139272	10.8288	2.01749e-13	1.48225e-10	20.4688
cg20459035	chr5	128433455	-	S_Shelf	ISOC1	Body					0.777522	0.632371	0.922672	2.18941	10.8285	2.01921e-13	1.48225e-10	20.468
cg07641807	chr13	92001959	+	S_Shore	MIR19A;MIR17HG;MIR17HG;MIR20A;MIR17;MIR19B1;MIR18A	TSS1500;Body;Body;TSS1500;TSS1500;TSS1500;TSS1500			Promoter_Associated		-1.11289	-1.32064	-0.905127	-1.43591	-10.8285	2.01956e-13	1.48225e-10	20.4678
cg22497741	chr1	1475644	-	N_Shore	C1orf70	Body	DMR		Gene_Associated_Cell_type_specific		2.21542	1.80164	2.62919	-1.33231	10.8235	2.04741e-13	1.50027e-10	20.4545
cg02674693	chr11	45109122	+	OpenSea				TRUE			1.13973	0.926821	1.35265	1.75867	10.8212	2.06063e-13	1.50754e-10	20.4483
cg06358250	chr6	1311510	+	Island	FOXQ1	TSS1500					-1.62743	-1.93148	-1.32338	-2.28671	-10.8201	2.06651e-13	1.50942e-10	20.4455
cg23118188	chr11	133853531	-	OpenSea							-1.33193	-1.58085	-1.08301	0.797896	-10.8168	2.08558e-13	1.52092e-10	20.4366
cg02760152	chr1	57886427	-	N_Shore	DAB1	5'UTR					-1.0162	-1.20617	-0.826236	0.780978	-10.8139	2.10267e-13	1.53094e-10	20.4287
cg27111150	chr10	97183248	-	OpenSea	SORBS1;SORBS1;SORBS1;SORBS1;SORBS1;SORBS1;SORBS1	Body;Body;Body;Body;Body;Body;Body					1.22915	0.999319	1.45898	0.30147	10.8112	2.11834e-13	1.53989e-10	20.4215
cg25969107	chr15	95128247	-	OpenSea			DMR				-1.75845	-2.08729	-1.42961	-1.32077	-10.8098	2.12632e-13	1.54323e-10	20.4178
cg04493000	chr22	48895658	-	N_Shore	FAM19A5	Body		TRUE			-1.46111	-1.73437	-1.18786	1.18061	-10.8091	2.13023e-13	1.54362e-10	20.416
cg23965720	chr1	235805770	+	Island	GNG4;GNG4;GNG4	5'UTR;5'UTR;5'UTR			Promoter_Associated		-2.02949	-2.40909	-1.64989	-1.03672	-10.8077	2.13894e-13	1.54747e-10	20.4121
cg08954352	chr10	44360899	-	OpenSea				TRUE			1.45165	1.18009	1.72322	1.36375	10.806	2.14901e-13	1.5523e-10	20.4075
cg07966265	chr1	10733477	-	OpenSea	CASZ1;CASZ1	Body;Body					1.56207	1.2698	1.85433	1.15607	10.8043	2.15905e-13	1.55709e-10	20.403
cg05954918	chr1	21645238	+	OpenSea	ECE1	Body		TRUE			1.21627	0.988682	1.44385	0.0299848	10.8034	2.16413e-13	1.55829e-10	20.4007
cg17829746	chr1	214170220	+	OpenSea	PROX1	Body	RDMR				1.34497	1.0932	1.59673	1.67051	10.7993	2.18925e-13	1.57389e-10	20.3895
cg03618113	chr12	90163145	-	OpenSea				TRUE		TRUE	-0.978278	-1.16144	-0.795116	-0.872452	-10.7969	2.20339e-13	1.58152e-10	20.3833
cg12526997	chr2	242974096	+	OpenSea			DMR		Promoter_Associated_Cell_type_specific	TRUE	-1.7214	-2.04371	-1.39909	-0.778826	-10.7964	2.20678e-13	1.58152e-10	20.3818
cg14468280	chr20	47862976	-	OpenSea	ZNFX1	3'UTR		TRUE	Gene_Associated	TRUE	1.55174	1.26113	1.84235	1.73754	10.7941	2.2206e-13	1.58723e-10	20.3757
cg06086177	chr16	73090646	+	N_Shore	ZFHX3	5'UTR	RDMR				1.52922	1.24283	1.81562	0.3834	10.7939	2.22171e-13	1.58723e-10	20.3752
cg22289831	chr21	38076709	-	N_Shore	SIM2;SIM2	Body;Body	DMR				2.73279	2.22077	3.24482	-0.660856	10.7892	2.25126e-13	1.60583e-10	20.3624
cg18234111	chr1	158155757	-	OpenSea	CD1D	3'UTR		TRUE			-1.34098	-1.5923	-1.08967	-0.388728	-10.7864	2.26835e-13	1.61549e-10	20.355
cg13314965	chr3	196065506	-	OpenSea	TM4SF19	TSS1500				TRUE	-1.40482	-1.66813	-1.1415	0.207207	-10.785	2.27746e-13	1.61945e-10	20.3512
cg02985539	chr7	78386131	-	OpenSea	MAGI2	Body		TRUE			-1.37503	-1.63282	-1.11723	-0.0512559	-10.7822	2.29502e-13	1.6294e-10	20.3437
cg26874999	chr16	69107290	-	OpenSea	TMCO7	Body		TRUE		TRUE	-2.10951	-2.50525	-1.71378	0.388872	-10.7759	2.33554e-13	1.6556e-10	20.3267
cg10336935	chr20	55969282	+	S_Shelf	RBM38;RBM38	Body;Body	CDMR				1.61752	1.31405	1.921	0.797732	10.7746	2.34405e-13	1.65905e-10	20.3232
cg23056157	chr13	102069010	-	Island	NALCN	TSS200				TRUE	1.33741	1.08639	1.58843	-0.147643	10.7704	2.37122e-13	1.67568e-10	20.312
cg27477373	chr19	56879645	+	Island	ZNF542;ZNF542;ZNF542;ZNF542	TSS200;Body;Body;TSS200	DMR		Unclassified		2.4915	2.02385	2.95916	0.0110297	10.7698	2.37509e-13	1.67582e-10	20.3104
cg15262728	chr2	231733948	+	S_Shelf	ITM2C;ITM2C;ITM2C	Body;Body;Body	RDMR				1.39913	1.13648	1.66178	2.26346	10.7684	2.38484e-13	1.68011e-10	20.3064
cg25223771	chr8	145105503	-	Island			DMR				2.0201	1.6408	2.3994	0.128344	10.7663	2.39849e-13	1.68712e-10	20.3009
cg10464462	chr17	33417059	+	S_Shore	RFFL	TSS1500			Promoter_Associated		-1.35202	-1.60592	-1.09812	-0.479266	-10.7645	2.41039e-13	1.69288e-10	20.2961
cg18303242	chr17	25879250	-	OpenSea	KSR1	5'UTR	CDMR	TRUE			-2.09237	-2.4856	-1.69913	0.663257	-10.7562	2.46624e-13	1.72822e-10	20.2738
cg27532621	chr1	164593763	+	OpenSea	PBX1	Body		TRUE			1.31448	1.06743	1.56152	0.510347	10.7559	2.46828e-13	1.72822e-10	20.273
cg17783086	chr17	62775188	+	Island	LOC146880;LOC146880	Body;Body			Unclassified_Cell_type_specific		1.40841	1.14369	1.67313	0.0504277	10.7552	2.47323e-13	1.72904e-10	20.2711
cg01684881	chr17	42635419	+	Island	FZD2	1stExon	DMR				2.03341	1.65119	2.41564	-0.864953	10.7542	2.48022e-13	1.73127e-10	20.2684
cg10765992	chr15	99722217	-	OpenSea	TTC23;TTC23;TTC23;TTC23;TTC23;TTC23;TTC23	Body;Body;Body;Body;Body;Body;Body		TRUE			1.33952	1.08765	1.59138	1.07884	10.7511	2.5016e-13	1.74135e-10	20.26
cg05288172	chr8	103751006	-	Island					Unclassified_Cell_type_specific	TRUE	-1.75079	-2.07999	-1.42159	-0.90607	-10.751	2.50229e-13	1.74135e-10	20.2598
cg11859584	chr19	3361374	+	S_Shore	NFIC	Body					2.29119	1.86032	2.72206	-1.21563	10.7496	2.51241e-13	1.74574e-10	20.2558
cg09010707	chr12	26392567	-	OpenSea				TRUE		TRUE	-1.04833	-1.24549	-0.851163	-0.873336	-10.7485	2.5198e-13	1.74821e-10	20.253
cg05521150	chr4	11550611	+	OpenSea				TRUE			-1.28392	-1.52541	-1.04243	-0.446214	-10.7477	2.525e-13	1.74916e-10	20.251
cg11573679	chr2	68546467	-	Island	CNRIP1;CNRIP1	1stExon;1stExon				TRUE	2.64559	2.14786	3.14331	-0.46049	10.745	2.54427e-13	1.75984e-10	20.2436
cg14595013	chr11	3602131	+	Island							1.48441	1.20509	1.76373	-1.07475	10.743	2.55863e-13	1.76709e-10	20.2381
cg18328168	chr8	54435048	-	OpenSea				TRUE			1.56529	1.27067	1.85991	0.235143	10.7401	2.57928e-13	1.77867e-10	20.2303
cg19592277	chr2	54086854	-	Island	GPR75;LOC100302652	5'UTR;Body					1.00815	0.818363	1.19794	1.56644	10.7382	2.59255e-13	1.78512e-10	20.2253
cg20230305	chr3	123418791	+	OpenSea	MYLK;MYLK;MYLK;MYLK	Body;Body;Body;Body					1.67224	1.35738	1.98709	1.37448	10.7366	2.60437e-13	1.7874e-10	20.2209
cg27202075	chr3	73559509	-	OpenSea	PDZRN3	Body		TRUE			1.23052	0.998839	1.46221	1.42892	10.7366	2.60466e-13	1.7874e-10	20.2208
cg20810997	chr20	29978353	+	OpenSea	DEFB119;DEFB119;DEFB119;DEFB119;DEFB119;DEFB119	5'UTR;1stExon;1stExon;5'UTR;5'UTR;1stExon					-1.06205	-1.26203	-0.86208	-0.963876	-10.7361	2.60761e-13	1.7874e-10	20.2197
cg05034374	chr2	178619363	+	OpenSea	PDE11A;PDE11A;PDE11A;PDE11A	Body;Body;Body;Body		TRUE			1.21335	0.984718	1.44199	1.19231	10.7279	2.66765e-13	1.82581e-10	20.1976
cg00948900	chr9	137997205	-	N_Shore	OLFM1	Body					-1.35138	-1.60606	-1.0967	0.285465	-10.7264	2.67932e-13	1.83045e-10	20.1934
cg06738887	chr15	60688010	-	N_Shore	ANXA2;ANXA2;ANXA2;ANXA2	5'UTR;5'UTR;Body;5'UTR	CDMR				-1.63365	-1.94154	-1.32576	-0.631984	-10.7259	2.68245e-13	1.83045e-10	20.1922
cg13317079	chr2	197504192	-	Island	CCDC150	TSS200			Promoter_Associated		-0.804877	-0.956605	-0.653149	-2.26072	-10.7235	2.70038e-13	1.83994e-10	20.1858
cg04452362	chr13	114061812	-	OpenSea							-1.20655	-1.43405	-0.979048	0.0229533	-10.7211	2.71908e-13	1.84992e-10	20.1791
cg11740348	chr10	134420208	-	OpenSea	INPP5A	Body		TRUE			1.45851	1.18344	1.73358	2.46468	10.7187	2.73731e-13	1.85955e-10	20.1726
cg16601494	chr1	1475737	-	N_Shore	C1orf70;C1orf70	5'UTR;1stExon			Gene_Associated_Cell_type_specific		2.07608	1.68451	2.46765	-0.20235	10.7179	2.74288e-13	1.86056e-10	20.1706
cg17761815	chr6	137322929	-	OpenSea	IL20RA	Body		TRUE			-1.20762	-1.43541	-0.979825	-0.884024	-10.7168	2.75133e-13	1.86353e-10	20.1676
cg11297236	chr16	20416475	+	OpenSea	PDILT	TSS1500					-1.07875	-1.28225	-0.875243	0.342794	-10.7158	2.75915e-13	1.86606e-10	20.1649
cg04786142	chr1	234908381	+	OpenSea			DMR		Promoter_Associated	TRUE	-1.77148	-2.10581	-1.43715	-1.29387	-10.7112	2.79439e-13	1.88437e-10	20.1525
cg11601252	chr15	68122139	-	Island	LBXCOR1	Body	DMR		Unclassified_Cell_type_specific		1.85335	1.50356	2.20314	-0.268911	10.7108	2.79804e-13	1.88437e-10	20.1513
cg06333058	chr2	29338077	-	Island	CLIP4	TSS1500			Promoter_Associated	TRUE	2.21486	1.79683	2.63289	-0.265602	10.7107	2.79861e-13	1.88437e-10	20.1511
cg14573876	chr19	4105153	-	S_Shelf	MAP2K2	Body			Unclassified_Cell_type_specific	TRUE	-1.67296	-1.98877	-1.35714	-0.713278	-10.7084	2.81628e-13	1.89348e-10	20.145
cg14768785	chr3	172166517	+	Island	GHSR;GHSR	TSS1500;TSS1500					2.11776	1.71782	2.51771	0.39666	10.7041	2.85013e-13	1.91342e-10	20.1334
cg25614364	chr4	129747274	-	OpenSea	PHF17;PHF17	5'UTR;5'UTR		TRUE			1.25095	1.01467	1.48723	1.45552	10.7024	2.86334e-13	1.91813e-10	20.1289
cg16348385	chr16	30106822	-	N_Shore	YPEL3;YPEL3;YPEL3	1stExon;5'UTR;5'UTR		TRUE	Promoter_Associated		1.9676	1.59595	2.33926	-1.83376	10.7022	2.86556e-13	1.91813e-10	20.1281
cg10624729	chr1	78298207	+	OpenSea	FAM73A	Body		TRUE			1.56074	1.2659	1.85559	0.715874	10.7007	2.87702e-13	1.92298e-10	20.1242
cg15488009	chr19	681445	+	Island	FSTL3	Body					-1.70339	-2.02521	-1.38156	0.539993	-10.6996	2.88588e-13	1.92609e-10	20.1213
cg18462653	chr20	29978176	+	OpenSea	DEFB119;DEFB119;DEFB119	Body;Body;Body					-1.39731	-1.6615	-1.13312	0.0893971	-10.6919	2.94844e-13	1.96496e-10	20.1004
cg09544549	chr22	36697013	-	OpenSea	MYH9	Body			Promoter_Associated		1.14463	0.928191	1.36108	2.01481	10.6905	2.96042e-13	1.97007e-10	20.0965
cg07207367	chr16	67978216	+	OpenSea	SLC12A4;SLC12A4;SLC12A4;SLC12A4;SLC12A4;LCAT	3'UTR;3'UTR;3'UTR;3'UTR;3'UTR;TSS1500		TRUE		TRUE	1.51684	1.22994	1.80373	0.381703	10.6879	2.98154e-13	1.98124e-10	20.0896
cg17200768	chr13	28503373	-	Island							2.31093	1.87381	2.74806	0.465505	10.687	2.98928e-13	1.98246e-10	20.0871
cg16808481	chr7	115862660	-	OpenSea	TES;TES	TSS1500;Body					1.60282	1.29963	1.90602	2.10225	10.6866	2.99206e-13	1.98246e-10	20.0862
cg26720125	chr21	38077673	-	Island	SIM2;SIM2	Body;Body	DMR	TRUE		TRUE	2.35175	1.90683	2.79667	-0.726287	10.6852	3.00373e-13	1.98731e-10	20.0824
cg04245294	chr3	37898014	-	N_Shelf					Unclassified		1.38125	1.11981	1.64269	1.83334	10.6801	3.04665e-13	2.01253e-10	20.0686
cg13725752	chr9	34453817	-	N_Shelf	C9orf25	Body					0.880031	0.713454	1.04661	1.63944	10.6797	3.05067e-13	2.01253e-10	20.0673
cg23883265	chr2	133039779	-	OpenSea							-0.971907	-1.1559	-0.787914	-0.00674076	-10.6782	3.0632e-13	2.01788e-10	20.0633
cg00805619	chr10	134420623	-	OpenSea	INPP5A	Body				TRUE	1.31847	1.06884	1.5681	0.686218	10.677	3.07331e-13	2.02162e-10	20.0601
cg07336123	chr10	95883202	+	OpenSea	PLCE1;PLCE1	Body;Body		TRUE		TRUE	1.40909	1.14229	1.67589	-0.130879	10.6765	3.07779e-13	2.02166e-10	20.0587
cg00703885	chr2	128440247	+	OpenSea	LIMS2	TSS1500					1.48606	1.20458	1.76753	1.1142	10.6726	3.11103e-13	2.04056e-10	20.0483
cg19815325	chr6	149357256	+	OpenSea	UST	Body		TRUE			-1.44968	-1.72429	-1.17506	0.844191	-10.6714	3.12196e-13	2.04479e-10	20.0449
cg14278853	chr6	29521756	+	Island				TRUE	Unclassified_Cell_type_specific		2.28352	1.85081	2.71623	0.247873	10.668	3.15165e-13	2.06127e-10	20.0357
cg00596207	chr2	95537708	-	Island	TEKT4	1stExon					-1.26551	-1.50536	-1.02567	0.848821	-10.6661	3.16779e-13	2.06887e-10	20.0307
cg06825142	chr11	637170	-	Island	DRD4	TSS200		TRUE	Unclassified_Cell_type_specific		2.76116	2.23776	3.28456	-1.16995	10.6643	3.18362e-13	2.07404e-10	20.0259
cg12761572	chr2	47229506	+	OpenSea	TTC7A	Body		TRUE			1.57683	1.27792	1.87573	1.01836	10.6642	3.1848e-13	2.07404e-10	20.0255
cg15765353	chr3	45601455	-	OpenSea				TRUE			0.933144	0.756218	1.11007	2.17701	10.6618	3.20611e-13	2.08494e-10	20.0191
cg05864433	chr7	2738728	-	N_Shore	AMZ1	5'UTR			Unclassified		-1.33917	-1.59326	-1.08508	-1.32959	-10.6542	3.27484e-13	2.12661e-10	19.9984
cg22542731	chr2	128440274	+	OpenSea	LIMS2	TSS1500					1.69432	1.3728	2.01583	1.22665	10.6529	3.28628e-13	2.12962e-10	19.9951
cg25756867	chr3	180042726	+	OpenSea							-1.24236	-1.47812	-1.0066	0.678687	-10.6524	3.29076e-13	2.12962e-10	19.9937
cg22283754	chr8	128999428	+	OpenSea	PVT1	Body		TRUE			1.21884	0.987536	1.45014	2.04331	10.6521	3.29348e-13	2.12962e-10	19.9929
cg12624721	chr8	143511575	-	S_Shore							-1.75669	-2.09009	-1.42328	0.820256	-10.6512	3.30194e-13	2.13208e-10	19.9904
cg12181083	chr8	70378645	+	OpenSea	SULF1;SULF1	TSS1500;TSS1500		TRUE			-1.14393	-1.36111	-0.926753	-0.749886	-10.6477	3.33473e-13	2.15021e-10	19.9808
cg06830064	chr2	5838258	+	S_Shore	SOX11;SOX11	3'UTR;1stExon	RDMR				-1.50181	-1.78707	-1.21654	1.30705	-10.6424	3.38448e-13	2.17442e-10	19.9665
cg21393713	chr7	69064801	+	Island	AUTS2;AUTS2;AUTS2	1stExon;1stExon;1stExon	DMR				2.66605	2.15963	3.17247	-0.268053	10.6422	3.38632e-13	2.17442e-10	19.9659
cg00975971	chr5	14744206	-	OpenSea	ANKH	Body		TRUE			1.6421	1.33018	1.95402	0.789083	10.6421	3.38657e-13	2.17442e-10	19.9659
cg15231462	chr1	247769251	-	OpenSea	OR2G3	1stExon					-1.45349	-1.72974	-1.17724	1.09478	-10.6362	3.44313e-13	2.2033e-10	19.9498
cg25655234	chr4	7194841	+	Island	SORCS2	1stExon	DMR	TRUE	Unclassified		2.63398	2.13337	3.1346	-1.1903	10.6361	3.44375e-13	2.2033e-10	19.9496
cg05846044	chr6	30080189	+	OpenSea	TRIM31	Body					-2.53222	-3.01351	-2.05094	0.828504	-10.6359	3.44603e-13	2.2033e-10	19.9489
cg06785701	chr7	128765077	+	N_Shore	LOC407835	TSS1500	CDMR				-1.59257	-1.89535	-1.2898	0.908897	-10.633	3.47424e-13	2.21823e-10	19.941
cg04456754	chr6	4459669	-	OpenSea				TRUE		TRUE	-1.24537	-1.48216	-1.00858	0.538431	-10.6321	3.48312e-13	2.2208e-10	19.9385
cg05895956	chr20	42216981	-	N_Shelf							1.28622	1.04163	1.53081	2.03704	10.6306	3.49713e-13	2.22326e-10	19.9346
cg13756932	chr2	136737707	-	OpenSea	DARS	Body					1.25772	1.01854	1.4969	1.46615	10.63	3.50263e-13	2.22326e-10	19.9331
cg17468459	chr1	92208474	-	OpenSea	TGFBR3	Body		TRUE			1.72892	1.40013	2.05772	0.294456	10.6299	3.5042e-13	2.22326e-10	19.9327
cg10311806	chr10	7708670	-	OpenSea	ITIH5;ITIH5	Body;Body			Unclassified_Cell_type_specific		2.72769	2.20895	3.24643	-0.71211	10.6297	3.50646e-13	2.22326e-10	19.9321
cg15045441	chr6	72130432	+	Island	C6orf155	Body				TRUE	2.15723	1.74686	2.5676	-1.15386	10.6265	3.53725e-13	2.23967e-10	19.9236
cg09179249	chr1	10732900	-	OpenSea	CASZ1;CASZ1	Body;Body					1.30036	1.05293	1.5478	0.738384	10.6238	3.56419e-13	2.25078e-10	19.9162
cg16297530	chr10	93509658	+	OpenSea							-0.862823	-1.027	-0.698644	0.491835	-10.6238	3.56467e-13	2.25078e-10	19.9161
cg05483176	chr7	52953257	-	OpenSea				TRUE			-1.10455	-1.31475	-0.894347	-0.681538	-10.6223	3.57878e-13	2.25435e-10	19.9122
cg13358873	chr2	69271042	+	OpenSea	ANTXR1;ANTXR1;ANTXR1	Body;Body;Body					-1.26967	-1.5113	-1.02804	0.03293	-10.6222	3.5802e-13	2.25435e-10	19.9118
cg23329208	chr4	149360981	+	N_Shelf	NR3C2;NR3C2	5'UTR;5'UTR		TRUE			1.69763	1.37442	2.02084	1.783	10.6178	3.62422e-13	2.27528e-10	19.9
cg26946905	chr16	89441595	+	S_Shelf	ANKRD11	5'UTR		TRUE			0.996347	0.80665	1.18604	1.33918	10.6176	3.62653e-13	2.27528e-10	19.8993
cg02582213	chr16	89441654	+	S_Shelf	ANKRD11	5'UTR		TRUE	Unclassified_Cell_type_specific		1.01765	0.823896	1.21141	1.24719	10.6174	3.62838e-13	2.27528e-10	19.8989
cg13211324	chr3	113373736	-	OpenSea	KIAA2018	3'UTR		TRUE			1.06037	0.858465	1.26228	0.848229	10.6165	3.63711e-13	2.27763e-10	19.8965
cg02335185	chr20	60491905	-	N_Shelf	CDH4	Body	CDMR				-1.78436	-2.12419	-1.44454	0.622416	-10.6145	3.65744e-13	2.28722e-10	19.8911
cg00244299	chr11	23513355	-	OpenSea				TRUE			-1.33001	-1.58337	-1.07665	0.758419	-10.6118	3.68519e-13	2.29626e-10	19.8838
cg19989498	chr10	87336967	+	OpenSea							-1.5479	-1.84277	-1.25303	0.624912	-10.6117	3.68636e-13	2.29626e-10	19.8835
cg07464206	chr11	15960015	-	Island							1.18334	0.957913	1.40877	1.48861	10.6115	3.68823e-13	2.29626e-10	19.883
cg01718646	chr20	62400520	+	N_Shore	ZBTB46	Body			Unclassified_Cell_type_specific		-2.01138	-2.39456	-1.62819	0.501927	-10.6112	3.69201e-13	2.29626e-10	19.882
cg24000908	chr5	1113358	+	S_Shore	SLC12A7	TSS1500					-1.2364	-1.47195	-1.00084	-0.462584	-10.6106	3.69797e-13	2.29683e-10	19.8804
cg06786372	chr7	27141388	-	N_Shore	HOXA2	Body	RDMR	TRUE	Unclassified_Cell_type_specific		1.84069	1.48997	2.1914	0.994384	10.6097	3.70732e-13	2.29951e-10	19.8779
cg18150439	chr2	139537824	+	Island	NXPH2	TSS200		TRUE			2.31807	1.87637	2.75977	-0.764369	10.6089	3.71512e-13	2.30112e-10	19.8759
cg27393162	chr1	5728982	-	OpenSea							-0.827434	-0.985107	-0.669762	-0.461438	-10.6085	3.72e-13	2.30112e-10	19.8746
cg05414908	chr2	54087173	+	Island	LOC100302652;GPR75	TSS200;TSS200		TRUE			0.744381	0.602513	0.88625	1.89068	10.6068	3.73747e-13	2.3088e-10	19.8701
cg25027603	chr21	31721029	-	OpenSea	KRTAP23-1	TSS200					-1.26195	-1.50249	-1.02142	1.22486	-10.6055	3.7504e-13	2.31366e-10	19.8667
cg14122599	chr9	124503625	-	OpenSea	DAB2IP;DAB2IP	TSS1500;Body					1.04512	0.845848	1.24439	0.0328258	10.6023	3.78485e-13	2.33176e-10	19.8578
cg00900642	chr9	139256392	-	N_Shore	DNLZ	3'UTR		TRUE	Unclassified		1.25469	1.01545	1.49394	1.11226	10.6016	3.79194e-13	2.33298e-10	19.856
cg18121601	chr17	1462838	-	N_Shelf	PITPNA	Body			Unclassified_Cell_type_specific		0.864887	0.699885	1.02989	1.7331	10.5961	3.85102e-13	2.36614e-10	19.841
cg09849405	chr16	66612955	+	Island	CMTM1;CMTM1;CMTM2;CMTM1;CMTM1;CMTM1;CMTM1;CMTM1;CMTM1	3'UTR;3'UTR;TSS1500;3'UTR;3'UTR;3'UTR;3'UTR;3'UTR;3'UTR	DMR		Unclassified_Cell_type_specific		1.92784	1.56	2.29568	0.668809	10.5947	3.86521e-13	2.37167e-10	19.8374
cg02093006	chr10	32201942	-	OpenSea	ARHGAP12	5'UTR		TRUE			1.1737	0.949726	1.39767	1.53641	10.5933	3.88045e-13	2.37782e-10	19.8336
cg07491858	chr10	81165685	-	OpenSea	ZCCHC24	Body		TRUE			1.51459	1.2255	1.80367	0.971937	10.5911	3.90508e-13	2.3884e-10	19.8274
cg01800297	chr5	113394591	+	S_Shelf							-1.26055	-1.50116	-1.01995	-0.0182184	-10.5908	3.90818e-13	2.3884e-10	19.8267
cg10633658	chr6	58147525	+	OpenSea							1.9916	1.61143	2.37177	-0.476916	10.59	3.9171e-13	2.39065e-10	19.8245
cg22617773	chr6	29521751	+	Island				TRUE	Unclassified_Cell_type_specific		2.32828	1.8838	2.77276	0.133295	10.589	3.92744e-13	2.39376e-10	19.8219
cg10456990	chr21	38077597	+	Island	SIM2;SIM2	Body;Body		TRUE		TRUE	2.07941	1.6824	2.47641	-0.285198	10.588	3.93867e-13	2.39741e-10	19.8191
cg12499542	chr12	53808156	-	OpenSea	SP1;SP1	3'UTR;3'UTR		TRUE			0.885796	0.716632	1.05496	1.08503	10.5852	3.96964e-13	2.41304e-10	19.8115
cg23006040	chr4	188528319	-	OpenSea				TRUE	Unclassified_Cell_type_specific		-1.16782	-1.39093	-0.944718	0.276246	-10.5814	4.01216e-13	2.43564e-10	19.8012
cg03662459	chr9	34654290	-	OpenSea	IL11RA;IL11RA;IL11RA	5'UTR;5'UTR;5'UTR					1.60323	1.29691	1.90956	1.42531	10.5801	4.02646e-13	2.44108e-10	19.7977
cg21090182	chr13	47146097	+	OpenSea	LRCH1;LRCH1;LRCH1	Body;Body;Body		TRUE	Unclassified_Cell_type_specific		1.16283	0.940636	1.38503	1.72423	10.5791	4.03768e-13	2.44463e-10	19.795
cg08687753	chr11	89234928	+	OpenSea	NOX4	5'UTR		TRUE			-1.50883	-1.7972	-1.22046	0.301	-10.577	4.06182e-13	2.45415e-10	19.7892
cg18368845	chr13	41173440	+	OpenSea	FOXO1	Body		TRUE			1.47657	1.19436	1.75878	1.4903	10.5768	4.06416e-13	2.45415e-10	19.7886
cg26461009	chr7	614047	-	S_Shore	PRKAR1B;PRKAR1B;PRKAR1B;PRKAR1B;PRKAR1B;PRKAR1B	Body;Body;Body;Body;Body;Body					1.14018	0.92223	1.35813	1.23508	10.5752	4.08182e-13	2.46157e-10	19.7844
cg06750832	chr1	111217691	+	Island	KCNA3	TSS200			Promoter_Associated		1.7147	1.38677	2.04262	-0.0560528	10.5703	4.13826e-13	2.49231e-10	19.7711
cg12216518	chr15	66999709	+	S_Shelf	SMAD6;SMAD6;SMAD6	TSS1500;Body;Body				TRUE	1.47074	1.18941	1.75208	-0.50931	10.5678	4.16774e-13	2.50676e-10	19.7642
cg01955203	chr8	124515502	-	OpenSea	FBXO32;FBXO32	3'UTR;3'UTR					1.66603	1.34732	1.98474	1.29163	10.5672	4.1744e-13	2.50746e-10	19.7626
cg20158671	chr19	56007515	+	S_Shelf	SSC5D	Body					-1.29323	-1.54072	-1.04574	0.792776	-10.5631	4.22212e-13	2.53279e-10	19.7516
cg12688965	chr8	144582077	+	OpenSea	ZC3H3	Body		TRUE			1.54785	1.25157	1.84412	1.12142	10.5611	4.24687e-13	2.5415e-10	19.7459
cg00696323	chr3	124520019	+	OpenSea	ITGB5	Body		TRUE			0.872745	0.705691	1.0398	1.43492	10.561	4.24777e-13	2.5415e-10	19.7457
cg22170222	chr15	43942440	+	S_Shore	CATSPER2;CATSPER2;CATSPER2	TSS1500;TSS1500;TSS1500					-0.696797	-0.830213	-0.563381	1.95731	-10.5578	4.28612e-13	2.56109e-10	19.737
cg15666275	chr19	57274897	-	N_Shore							-1.35533	-1.61487	-1.0958	1.47951	-10.5566	4.29975e-13	2.56587e-10	19.7339
cg19235071	chr6	114891274	-	OpenSea				TRUE	Unclassified_Cell_type_specific		-1.36401	-1.62527	-1.10275	0.162204	-10.5541	4.33045e-13	2.57559e-10	19.727
cg21910416	chr5	126182526	+	OpenSea				TRUE			1.00444	0.812053	1.19683	2.0174	10.554	4.33111e-13	2.57559e-10	19.7268
cg17322667	chr11	61159837	-	Island	TMEM216	TSS200			Unclassified	TRUE	-0.994449	-1.18493	-0.803971	-2.8378	-10.5539	4.33295e-13	2.57559e-10	19.7264
cg06112171	chr6	40324498	-	OpenSea							-1.25293	-1.49296	-1.01289	-0.494652	-10.5518	4.35866e-13	2.58749e-10	19.7207
cg10682155	chr21	38077473	-	Island	SIM2;SIM2	Body;Body	DMR	TRUE		TRUE	2.20838	1.78527	2.6315	-0.541712	10.5509	4.36889e-13	2.5902e-10	19.7184
cg16635480	chr6	150285815	+	Island	ULBP1	Body	CDMR	TRUE	Unclassified		1.82755	1.4773	2.17781	-0.397806	10.5477	4.40812e-13	2.61007e-10	19.7097
cg02601249	chr2	81423813	+	S_Shore							-1.45641	-1.73555	-1.17727	0.788593	-10.5472	4.41452e-13	2.61047e-10	19.7083
cg03087912	chr8	55379034	+	Island							1.7857	1.44336	2.12805	0.0494694	10.5443	4.45076e-13	2.6285e-10	19.7003
cg14233838	chr9	139548425	+	Island							-1.53515	-1.82949	-1.24081	-0.892407	-10.5433	4.46335e-13	2.63253e-10	19.6976
cg03238797	chr16	77468893	-	Island	ADAMTS18;ADAMTS18	1stExon;5'UTR	DMR				2.2713	1.83578	2.70682	-0.33242	10.5425	4.47352e-13	2.63512e-10	19.6954
cg00295485	chr2	106755721	+	OpenSea	UXS1	Body		TRUE	Unclassified		1.56552	1.26531	1.86573	-0.0588592	10.5415	4.48557e-13	2.63881e-10	19.6928
cg07364657	chr8	97376970	+	OpenSea				TRUE			-1.49038	-1.77632	-1.20444	-0.0891401	-10.5366	4.54735e-13	2.66605e-10	19.6795
cg26837896	chr5	111077837	+	OpenSea	C5orf13;C5orf13;C5orf13;C5orf13;C5orf13;C5orf13;C5orf13;C5orf13;C5orf13;C5orf13;C5orf13	Body;Body;Body;Body;Body;Body;Body;Body;Body;Body;Body		TRUE			1.50339	1.21496	1.79183	1.4985	10.5365	4.54863e-13	2.66605e-10	19.6792
cg19772399	chr11	133825319	+	N_Shore	IGSF9B	Body	CDMR		Unclassified		2.38743	1.92938	2.84547	-0.331437	10.5365	4.54939e-13	2.66605e-10	19.679
cg17239236	chr7	71802184	+	Island	CALN1;CALN1;CALN1	5'UTR;1stExon;Body			Unclassified_Cell_type_specific		1.77767	1.43654	2.11879	-0.203578	10.5345	4.57446e-13	2.67731e-10	19.6737
cg22946562	chr2	1880012	-	OpenSea	MYT1L	Body					-1.68236	-2.00525	-1.35946	1.07401	-10.5325	4.60034e-13	2.68901e-10	19.6682
cg11723848	chr4	96470286	+	Island	UNC5C	TSS200	DMR		Unclassified_Cell_type_specific		2.53241	2.04633	3.01849	-0.8198	10.5317	4.61052e-13	2.69151e-10	19.6661
cg09032499	chr6	30993705	-	OpenSea							-1.34682	-1.60542	-1.08822	0.123615	-10.5281	4.65694e-13	2.71514e-10	19.6563
cg22840650	chr10	99271879	-	OpenSea	UBTD1	Body		TRUE			1.10213	0.890451	1.3138	1.69341	10.5253	4.69343e-13	2.73292e-10	19.6487
cg04071964	chr3	100328745	-	OpenSea	GPR128	1stExon					-1.58053	-1.88414	-1.27693	-0.00888447	-10.5237	4.71486e-13	2.73999e-10	19.6443
cg02510802	chr20	31592147	-	OpenSea	SPAG4L;SPAG4L	1stExon;5'UTR					-1.69168	-2.01664	-1.36672	0.342517	-10.5235	4.71757e-13	2.73999e-10	19.6438
cg10146186	chr1	179781957	+	OpenSea	FAM163A	5'UTR					-1.55228	-1.85052	-1.25405	1.00526	-10.5216	4.74268e-13	2.75107e-10	19.6386
cg23167246	chr13	114150035	-	S_Shelf	TMCO3	Body					1.44343	1.16608	1.72079	2.25508	10.5205	4.75721e-13	2.756e-10	19.6356
cg27583307	chr2	200320750	+	Island	SATB2	Body			Promoter_Associated_Cell_type_specific	TRUE	-1.46623	-1.74799	-1.18446	-1.60084	-10.5193	4.77373e-13	2.75628e-10	19.6323
cg13531667	chr5	112825132	+	S_Shore	MCC	TSS1500					-1.41006	-1.68103	-1.13908	-1.75129	-10.5193	4.77398e-13	2.75628e-10	19.6322
cg01320579	chr17	75405842	-	OpenSea	SEPT9;SEPT9;SEPT9;SEPT9;SEPT9	Body;Body;Body;Body;Body			Unclassified_Cell_type_specific	TRUE	1.99202	1.60921	2.37484	0.591835	10.5191	4.77581e-13	2.75628e-10	19.6318
cg24282479	chr6	138408963	+	OpenSea				TRUE			-1.33186	-1.58785	-1.07587	0.300605	-10.5173	4.80048e-13	2.76702e-10	19.6268
cg04711998	chr10	7708869	-	OpenSea	ITIH5;ITIH5;ITIH5;ITIH5	1stExon;5'UTR;1stExon;5'UTR			Unclassified_Cell_type_specific		2.01019	1.62371	2.39667	-1.1876	10.5144	4.83905e-13	2.78574e-10	19.619
cg13736376	chr4	111539291	+	Island	PITX2;PITX2;PITX2	Body;Body;Body	RDMR				1.71168	1.38255	2.04081	-0.280104	10.5131	4.85745e-13	2.79281e-10	19.6154
cg08042223	chr20	3074231	+	Island					Unclassified_Cell_type_specific		-1.16641	-1.39071	-0.942109	-1.11094	-10.5122	4.86891e-13	2.79587e-10	19.6131
cg08201451	chr16	70760142	+	OpenSea	VAC14	Body		TRUE			1.80983	1.46177	2.15789	1.5785	10.5114	4.8811e-13	2.7986e-10	19.6106
cg03082523	chr1	3155965	+	N_Shore	PRDM16;PRDM16	Body;Body					-1.6413	-1.95696	-1.32564	0.148167	-10.511	4.88592e-13	2.7986e-10	19.6097
cg06255006	chr16	86653215	-	OpenSea							-1.83357	-2.18627	-1.48087	0.39021	-10.5091	4.91266e-13	2.81039e-10	19.6044
cg16212341	chr20	37217085	+	OpenSea	ADIG	3'UTR					-1.91739	-2.28627	-1.5485	0.81357	-10.5074	4.93623e-13	2.82034e-10	19.5997
cg06762332	chr17	59573001	+	OpenSea				TRUE			-1.47919	-1.76379	-1.19458	-0.29233	-10.5065	4.94871e-13	2.82394e-10	19.5973
cg04996873	chr1	14925992	+	Island	KIAA1026;KIAA1026	Body;Body	DMR				2.18553	1.76483	2.60623	-0.057441	10.5017	5.01475e-13	2.85805e-10	19.5844
cg02054542	chr2	129658241	-	N_Shore			RDMR				-1.29925	-1.54936	-1.04913	0.391187	-10.5009	5.02667e-13	2.86127e-10	19.5821
cg13079333	chr20	61937483	-	Island	COL20A1	Body					-1.62365	-1.93624	-1.31106	-0.981253	-10.5001	5.0381e-13	2.8642e-10	19.5799
cg23256675	chr5	111078579	+	OpenSea	C5orf13;C5orf13;C5orf13;C5orf13;C5orf13;C5orf13;C5orf13;C5orf13;C5orf13;C5orf13;C5orf13	Body;Body;Body;Body;Body;Body;Body;Body;Body;Body;Body	DMR				1.91125	1.54322	2.27928	-0.324101	10.4981	5.0658e-13	2.87488e-10	19.5745
cg14517004	chr22	48946660	-	OpenSea	FAM19A5	Body	CDMR				-1.39939	-1.66886	-1.12992	0.932008	-10.4979	5.06947e-13	2.87488e-10	19.5738
cg04267184	chr20	3023418	+	N_Shelf	GNRH2;GNRH2;GNRH2	TSS1500;TSS1500;TSS1500					0.868486	0.70122	1.03575	1.74455	10.4961	5.09387e-13	2.88513e-10	19.5692
cg09267056	chr1	90410109	+	OpenSea				TRUE			1.29375	1.04455	1.54295	0.408186	10.495	5.10971e-13	2.88898e-10	19.5661
cg01720795	chr3	187879604	+	OpenSea	LPP	5'UTR		TRUE			0.813443	0.656758	0.970129	2.70107	10.4948	5.11332e-13	2.88898e-10	19.5654
cg27409974	chr6	150023044	+	OpenSea	LATS1	Body		TRUE			0.788556	0.63665	0.940463	1.84882	10.4938	5.12803e-13	2.89371e-10	19.5627
cg21413492	chr6	70990226	+	N_Shore	COL9A1;COL9A1	Body;Body					-1.0836	-1.29243	-0.874769	-0.158293	-10.4894	5.19057e-13	2.92538e-10	19.5509
cg25472174	chr11	55904782	+	OpenSea	OR8J3	1stExon					-1.43714	-1.71418	-1.1601	0.993564	-10.4866	5.23164e-13	2.94271e-10	19.5432
cg21556967	chr4	156132665	+	S_Shelf	NPY2R	5'UTR					-0.987663	-1.17806	-0.797269	-0.172254	-10.4865	5.23419e-13	2.94271e-10	19.5427
cg07734161	chr16	1593557	-	S_Shore	IFT140;TMEM204	Body;Body			Promoter_Associated_Cell_type_specific		-1.66098	-1.98122	-1.34074	-0.729713	-10.4849	5.25758e-13	2.94976e-10	19.5384
cg08171483	chr3	38010391	-	OpenSea	CTDSPL;CTDSPL;MIR26A1	Body;Body;TSS1500					0.786588	0.63493	0.938246	2.17299	10.4847	5.25965e-13	2.94976e-10	19.538
cg02520816	chr16	4056403	-	OpenSea	ADCY9	Body					2.26068	1.8247	2.69667	2.03291	10.482	5.2994e-13	2.9684e-10	19.5307
cg24545315	chr6	169567965	+	S_Shore				TRUE		TRUE	-1.33464	-1.59208	-1.0772	0.87878	-10.4799	5.33134e-13	2.98263e-10	19.5249
cg16732616	chr1	50886782	-	Island	DMRTA2	Body	DMR				2.81738	2.27377	3.361	-0.807434	10.4768	5.3776e-13	3.00483e-10	19.5165
cg07427642	chr5	177944298	+	N_Shore	COL23A1	Body					-1.4063	-1.67769	-1.1349	0.455725	-10.475	5.40557e-13	3.01676e-10	19.5114
cg04364695	chr8	40618425	-	OpenSea	ZMAT4;ZMAT4	Body;Body		TRUE			-1.48381	-1.7702	-1.19741	0.254283	-10.4734	5.42962e-13	3.02649e-10	19.5071
cg16896079	chr12	41582362	-	Island	PDZRN4	1stExon					1.99233	1.60763	2.37703	-0.729474	10.4691	5.4955e-13	3.05947e-10	19.4954
cg15490715	chr6	29521568	+	Island			DMR	TRUE			2.727	2.20039	3.25361	-1.32474	10.4682	5.50954e-13	3.06355e-10	19.4929
cg07485754	chr7	116511339	+	OpenSea	CAPZA2	Body		TRUE			0.878204	0.708585	1.04782	2.25946	10.4663	5.53861e-13	3.07597e-10	19.4878
cg03794617	chr17	78796999	+	N_Shore	RPTOR;RPTOR	Body;Body					-1.25093	-1.49259	-1.00927	1.01082	-10.464	5.57422e-13	3.09199e-10	19.4815
cg15817705	chr1	209406063	+	S_Shore							-1.21923	-1.45479	-0.983674	0.327944	-10.4631	5.58867e-13	3.09624e-10	19.479
cg22681370	chr4	152877091	+	OpenSea							-1.76104	-2.10136	-1.42073	0.994442	-10.4608	5.62503e-13	3.11261e-10	19.4727
cg15779837	chr19	48918116	+	Island	GRIN2D	Body		TRUE	Unclassified_Cell_type_specific		2.37958	1.91964	2.83952	0.327271	10.4587	5.65867e-13	3.12743e-10	19.4669
cg12118269	chr10	102893980	+	Island	TLX1	Body		TRUE	Unclassified_Cell_type_specific		2.48995	2.00861	2.97128	0.363225	10.4573	5.68087e-13	3.13398e-10	19.4631
cg08857713	chr3	99824269	-	OpenSea	C3orf26;FILIP1L;FILIP1L	Body;5'UTR;5'UTR		TRUE			1.33929	1.08039	1.59819	0.462772	10.4571	5.68425e-13	3.13398e-10	19.4625
cg16671079	chr17	74868561	+	S_Shore	MGAT5B;MGAT5B	Body;TSS200		TRUE	Unclassified_Cell_type_specific	TRUE	-1.38013	-1.647	-1.11326	0.00785708	-10.4542	5.7302e-13	3.1555e-10	19.4547
cg15477040	chr17	4124222	+	N_Shore	ANKFY1;ANKFY1	Body;Body					1.68222	1.35685	2.00759	0.426083	10.4516	5.77207e-13	3.17297e-10	19.4476
cg00270521	chr1	228503273	+	N_Shore	OBSCN;OBSCN	Body;Body					-1.41388	-1.68736	-1.14041	0.374614	-10.4514	5.77582e-13	3.17297e-10	19.447
cg23146197	chr12	66271002	+	OpenSea	HMGA2;HMGA2	Body;Body		TRUE			1.31836	1.0633	1.57342	0.0215006	10.4488	5.81811e-13	3.19236e-10	19.4399
cg18703951	chr6	88856120	+	OpenSea	CNR1;CNR1;CNR1;CNR1;CNR1;CNR1	5'UTR;5'UTR;5'UTR;5'UTR;5'UTR;TSS1500					-1.49108	-1.77959	-1.20257	0.934149	-10.4477	5.83603e-13	3.19835e-10	19.4369
cg15103195	chr7	100797603	-	Island	AP1S1	TSS200			Unclassified		-1.13268	-1.35189	-0.913468	-2.2414	-10.4453	5.87631e-13	3.21656e-10	19.4302
cg11800608	chr20	56724999	+	N_Shore	C20orf85	TSS1500		TRUE		TRUE	-1.53732	-1.83487	-1.23978	-0.0504814	-10.4446	5.88736e-13	3.21875e-10	19.4284
cg01703205	chr7	142422236	+	OpenSea							-1.58409	-1.8907	-1.27747	-0.785708	-10.4438	5.90128e-13	3.2225e-10	19.4261
cg02468320	chr12	2404134	-	OpenSea	CACNA1C;CACNA1C;CACNA1C;CACNA1C;CACNA1C;CACNA1C;CACNA1C;CACNA1C;CACNA1C;CACNA1C;CACNA1C;CACNA1C;CACNA1C;CACNA1C;CACNA1C;CACNA1C;CACNA1C;CACNA1C;CACNA1C;CACNA1C;CACNA1C;CACNA1C;CACNA1C	Body;Body;Body;Body;Body;Body;Body;Body;Body;Body;Body;Body;Body;Body;Body;Body;Body;Body;Body;Body;Body;Body;Body		TRUE			-1.90837	-2.27783	-1.5389	-0.433604	-10.4415	5.93894e-13	3.23865e-10	19.4199
cg13072186	chr3	176904010	-	OpenSea	TBL1XR1	5'UTR					0.99171	0.799705	1.18371	1.79287	10.4411	5.94503e-13	3.23865e-10	19.4189
cg08157459	chr13	112176430	-	S_Shelf							-1.55816	-1.85998	-1.25634	0.312733	-10.4361	6.02964e-13	3.28082e-10	19.4052
cg26541587	chr10	43950885	-	Island	ZNF487	Body			Promoter_Associated		-1.59456	-1.90347	-1.28564	-2.75965	-10.4346	6.05623e-13	3.29137e-10	19.4009
cg18588589	chr6	29521705	+	Island				TRUE	Unclassified_Cell_type_specific		1.72641	1.39194	2.06089	0.0258353	10.4341	6.06361e-13	3.29146e-10	19.3997
cg23087707	chr12	132863869	+	N_Shore	GALNT9	Body					-1.38371	-1.65181	-1.11561	1.72256	-10.4334	6.07623e-13	3.29439e-10	19.3977
cg07917031	chr1	232571335	+	OpenSea	SIPA1L2	Body		TRUE			1.26719	1.02165	1.51273	1.36905	10.4325	6.09082e-13	3.29839e-10	19.3954
cg14616345	chr9	133901267	+	N_Shore	LAMC3	Body					-1.62843	-1.94408	-1.31278	0.549582	-10.4289	6.15383e-13	3.32856e-10	19.3854
cg07695771	chr10	126029702	+	OpenSea				TRUE		TRUE	-1.18711	-1.41726	-0.956949	-1.14415	-10.4265	6.19529e-13	3.34702e-10	19.3788
cg09368075	chr2	210011147	+	S_Shore				TRUE			-1.30829	-1.56199	-1.05459	-1.38641	-10.4246	6.22881e-13	3.36115e-10	19.3736
cg20979307	chr3	135303866	+	OpenSea							-1.11483	-1.33104	-0.898627	1.77786	-10.4236	6.24557e-13	3.36622e-10	19.371
cg06951647	chr13	111057782	-	OpenSea	COL4A2	Body		TRUE			-1.74587	-2.08462	-1.40713	0.492947	-10.4187	6.33268e-13	3.40914e-10	19.3575
cg22403344	chr2	95691500	+	Island	MAL;MAL;MAL;MAL;MAL;MAL;MAL;MAL	5'UTR;1stExon;1stExon;5'UTR;5'UTR;5'UTR;1stExon;1stExon	DMR	TRUE			2.62083	2.11229	3.12936	-1.28367	10.4182	6.34142e-13	3.40982e-10	19.3562
cg16757984	chr17	38257936	-	S_Shore	NR1D1	TSS1500					-1.26907	-1.51535	-1.02279	0.418307	-10.4168	6.36735e-13	3.41974e-10	19.3522
cg05535398	chr5	43034257	-	N_Shelf							0.985369	0.794105	1.17663	1.22872	10.4145	6.40749e-13	3.43726e-10	19.3461
cg08010619	chr11	9769192	+	OpenSea	SWAP70	Body		TRUE			0.937263	0.755321	1.11921	1.20265	10.4136	6.42345e-13	3.44177e-10	19.3437
cg02548132	chr8	6420242	-	N_Shelf	ANGPT2;ANGPT2;ANGPT2;MCPH1	1stExon;1stExon;1stExon;Body		TRUE			1.72399	1.38926	2.05872	0.30703	10.4116	6.46072e-13	3.45768e-10	19.338
cg24938743	chr13	98960620	-	OpenSea	FARP1	Body					0.926387	0.746431	1.10634	2.32248	10.4064	6.55658e-13	3.50487e-10	19.3237
cg03199646	chr7	105408428	-	OpenSea	ATXN7L1;ATXN7L1	Body;Body		TRUE			0.94616	0.762339	1.12998	1.7572	10.405	6.5812e-13	3.51327e-10	19.3201
cg26522361	chr5	55625247	+	OpenSea				TRUE			-1.161	-1.38657	-0.935432	-0.534541	-10.4047	6.58768e-13	3.51327e-10	19.3191
cg12087627	chr17	3911415	+	S_Shelf	ZZEF1	Body		TRUE			0.958174	0.771976	1.14437	1.40281	10.4027	6.62536e-13	3.52562e-10	19.3136
cg12081643	chr13	110802645	+	OpenSea	COL4A1	3'UTR					-1.08588	-1.2969	-0.874867	-0.459708	-10.4026	6.62628e-13	3.52562e-10	19.3134
cg20447508	chr10	38691801	+	Island	CDC10L	TSS200			Promoter_Associated_Cell_type_specific		1.26255	1.01717	1.50792	-1.25274	10.4015	6.64615e-13	3.52817e-10	19.3105
cg13625750	chr9	124502022	-	S_Shelf	DAB2IP	Body					1.30067	1.04789	1.55345	1.2799	10.4015	6.64652e-13	3.52817e-10	19.3105
cg13138680	chr2	36689815	+	OpenSea	CRIM1	Body		TRUE			0.912981	0.735539	1.09042	2.03646	10.4011	6.65434e-13	3.52821e-10	19.3093
cg12655921	chr2	2019937	+	OpenSea	MYT1L	5'UTR		TRUE			-1.50771	-1.80075	-1.21467	0.462531	-10.4007	6.66211e-13	3.52823e-10	19.3082
cg22147546	chr5	122544603	+	OpenSea				TRUE			1.477	1.18988	1.76411	1.02516	10.3991	6.69129e-13	3.53959e-10	19.3039
cg02350039	chr6	138813263	-	OpenSea	NHSL1;NHSL1	Body;Body		TRUE			1.29013	1.03931	1.54096	1.65878	10.3978	6.71613e-13	3.54861e-10	19.3003
cg19422205	chr17	75404563	-	OpenSea	SEPT9;SEPT9;SEPT9;SEPT9;SEPT9	Body;Body;Body;Body;Body		TRUE			1.80083	1.45071	2.15096	2.00282	10.3973	6.72562e-13	3.54952e-10	19.299
cg03788952	chr18	55474222	-	S_Shelf						TRUE	1.44206	1.16165	1.72247	-0.24705	10.396	6.75079e-13	3.55796e-10	19.2953
cg00711291	chr17	71345538	-	OpenSea	SDK2	Body		TRUE			1.70248	1.37142	2.03354	1.38006	10.3957	6.75721e-13	3.55796e-10	19.2944
cg04629189	chr11	41065794	+	OpenSea				TRUE			-1.13137	-1.35145	-0.911286	1.09584	-10.3919	6.82885e-13	3.59154e-10	19.2841
cg18677871	chr5	1103325	-	S_Shelf	SLC12A7	Body	CDMR	TRUE			1.06359	0.856657	1.27052	0.897569	10.3901	6.86351e-13	3.60562e-10	19.2792
cg02735530	chr3	66458970	+	OpenSea	LRIG1	Body		TRUE	Unclassified		1.13124	0.911124	1.35135	1.69224	10.3892	6.88064e-13	3.61046e-10	19.2768
cg23811811	chr4	79700688	+	S_Shelf	BMP2K;BMP2K	Body;Body					1.39264	1.12165	1.66363	0.679758	10.3888	6.8895e-13	3.61096e-10	19.2755
cg14216068	chr7	27146445	+	Island	HOXA3;HOXA3;HOXA3	3'UTR;3'UTR;3'UTR			Unclassified_Cell_type_specific	TRUE	1.42085	1.14434	1.69735	1.34313	10.3876	6.91315e-13	3.6192e-10	19.2722
cg00804628	chr2	139537845	+	Island	NXPH2	TSS200		TRUE			2.16415	1.74294	2.58535	-0.154259	10.3865	6.93406e-13	3.62599e-10	19.2693
cg18444673	chr19	36389500	-	N_Shore	NFKBID	5'UTR					1.23766	0.99676	1.47856	-0.134349	10.3858	6.94709e-13	3.62864e-10	19.2674
cg09493063	chr7	142494985	-	Island				TRUE			3.08652	2.48557	3.68746	-0.647925	10.3826	7.01092e-13	3.6578e-10	19.2586
cg17208360	chr15	25483088	-	OpenSea	SNORD115-37	TSS200					-1.23328	-1.47343	-0.993127	0.693012	-10.3813	7.03606e-13	3.66673e-10	19.2551
cg18565795	chr10	25350802	+	OpenSea				TRUE			-1.91454	-2.2875	-1.54159	1.10773	-10.3772	7.11824e-13	3.70533e-10	19.2438
cg15699267	chr20	61809557	+	Island	MIR124-3	TSS1500	DMR				2.81126	2.26359	3.35892	-0.152539	10.3767	7.12789e-13	3.70612e-10	19.2425
cg05648614	chr3	5180520	+	OpenSea	ARL8B	Body		TRUE			1.17896	0.949275	1.40865	0.870643	10.3762	7.13842e-13	3.70738e-10	19.241
cg07622877	chr4	26434164	-	OpenSea				TRUE			1.25235	1.00828	1.49642	1.53767	10.3727	7.20922e-13	3.73989e-10	19.2314
cg14285365	chr1	36643743	+	N_Shore	MAP7D1	Body			Gene_Associated_Cell_type_specific		1.64798	1.32676	1.9692	1.70626	10.3712	7.23991e-13	3.74957e-10	19.2273
cg19051912	chr2	241350704	+	OpenSea							-1.09816	-1.31221	-0.884105	1.36842	-10.371	7.24431e-13	3.74957e-10	19.2267
cg25802191	chr12	63310660	-	OpenSea	PPM1H	Body		TRUE			0.896634	0.721845	1.07142	2.19	10.3699	7.26605e-13	3.75507e-10	19.2238
cg04258133	chr11	1953661	-	S_Shelf	TNNT3;TNNT3;TNNT3;TNNT3	Body;Body;Body;Body	CDMR		Unclassified_Cell_type_specific		-1.68335	-2.01152	-1.35518	1.13811	-10.3693	7.27788e-13	3.75507e-10	19.2222
cg12834428	chr6	83775763	+	Island	UBE2CBP	TSS1500			Promoter_Associated		-1.0136	-1.2112	-0.815995	-2.49088	-10.3693	7.27961e-13	3.75507e-10	19.222
cg04831795	chr7	80471317	-	OpenSea	SEMA3C	Body		TRUE			1.21181	0.975526	1.44809	1.54668	10.3676	7.31413e-13	3.76575e-10	19.2174
cg22129276	chr2	169926103	-	OpenSea	DHRS9;DHRS9	5'UTR;5'UTR					-1.11384	-1.33102	-0.896656	-0.79303	-10.3675	7.31682e-13	3.76575e-10	19.217
cg04889688	chr10	130508795	-	S_Shore							-0.894932	-1.06945	-0.720419	-0.303237	-10.3666	7.33501e-13	3.76923e-10	19.2146
cg14515614	chr9	116969440	+	OpenSea	COL27A1	Body		TRUE		TRUE	1.48264	1.19352	1.77177	0.947189	10.3663	7.34008e-13	3.76923e-10	19.2139
cg21485895	chr2	200321016	+	Island	SATB2	5'UTR			Promoter_Associated_Cell_type_specific		-0.837054	-1.0003	-0.673811	-1.97218	-10.3656	7.35581e-13	3.77306e-10	19.2118
cg15049402	chr2	74601431	+	OpenSea	DCTN1;DCTN1;DCTN1;DCTN1	Body;Body;Body;Body		TRUE		TRUE	1.32737	1.06843	1.5863	0.809588	10.3628	7.41332e-13	3.79829e-10	19.2043
cg24395504	chr6	154869909	-	OpenSea				TRUE			1.37583	1.10735	1.6443	-0.20611	10.3593	7.48704e-13	3.83176e-10	19.1946
cg15715853	chr3	150916446	+	OpenSea	GPR171;MED12L	Body;Body					-1.66902	-1.99475	-1.3433	0.589104	-10.3583	7.50911e-13	3.83506e-10	19.1918
cg07703530	chr8	81422474	+	OpenSea	ZBTB10;ZBTB10	Body;Body		TRUE			1.49538	1.20354	1.78721	1.11705	10.3582	7.51028e-13	3.83506e-10	19.1916
cg04084157	chr7	100809049	+	Island	VGF	TSS200			Unclassified		-0.782362	-0.935095	-0.629629	-2.48745	-10.355	7.57931e-13	3.86598e-10	19.1827
cg13402865	chr1	206671408	-	OpenSea							1.08782	0.87539	1.30025	2.27006	10.3517	7.64892e-13	3.8931e-10	19.1738
cg02841912	chr6	152955983	-	N_Shore	SYNE1;SYNE1	5'UTR;5'UTR					-1.756	-2.09892	-1.41309	-0.106976	-10.3517	7.64953e-13	3.8931e-10	19.1738
cg24670715	chr8	6420506	-	N_Shelf	ANGPT2;ANGPT2;ANGPT2;ANGPT2;ANGPT2;ANGPT2;MCPH1	5'UTR;1stExon;5'UTR;1stExon;5'UTR;1stExon;Body		TRUE	Unclassified_Cell_type_specific		1.25205	1.00752	1.49658	-0.0857228	10.3506	7.67291e-13	3.89606e-10	19.1708
cg13344855	chr19	11300651	-	N_Shelf	KANK2;KANK2	Body;Body		TRUE		TRUE	1.49654	1.20425	1.78882	-0.157492	10.3504	7.67875e-13	3.89606e-10	19.1701
cg10171489	chr6	6649662	+	OpenSea	LY86	Body					-1.83596	-2.19454	-1.47738	1.12957	-10.3503	7.68095e-13	3.89606e-10	19.1698
cg12522599	chr7	36231629	-	OpenSea	EEPD1	Body		TRUE			1.08384	0.872095	1.29558	2.233	10.3474	7.74383e-13	3.9236e-10	19.1618
cg09394608	chr13	47472429	-	OpenSea	HTR2A;HTR2A	TSS1500;TSS1500					-1.62969	-1.94813	-1.31125	0.831868	-10.3455	7.78463e-13	3.9399e-10	19.1567
cg05202804	chr19	11484815	+	N_Shore	C19orf39	TSS1500	RDMR		Promoter_Associated		-1.12115	-1.34023	-0.902059	-1.12767	-10.3448	7.80101e-13	3.94381e-10	19.1547
cg04747226	chr11	105481319	-	Island	GRIA4;GRIA4;GRIA4;GRIA4	5'UTR;5'UTR;5'UTR;TSS200	DMR		Unclassified_Cell_type_specific		2.05332	1.652	2.45465	-0.119126	10.3428	7.84498e-13	3.95976e-10	19.1492
cg16299358	chr2	240271171	+	OpenSea	HDAC4	Body		TRUE			1.43628	1.15555	1.71701	0.832665	10.3425	7.84991e-13	3.95976e-10	19.1486
cg01523027	chr19	12508210	-	N_Shelf	ZNF799	Body					1.32306	1.06443	1.58169	-0.152171	10.3415	7.87409e-13	3.96758e-10	19.1456
cg10241684	chr3	14998547	-	OpenSea	NR2C2	5'UTR		TRUE			1.06259	0.854869	1.27032	1.59718	10.3408	7.8898e-13	3.97111e-10	19.1437
cg00282195	chr2	168674769	+	OpenSea	B3GALT1	TSS1500					-1.35854	-1.62413	-1.09295	0.205119	-10.3402	7.90148e-13	3.97123e-10	19.1422
cg13408597	chr9	97865092	-	OpenSea	FANCC	Body		TRUE			1.07842	0.867584	1.28925	2.26642	10.34	7.90743e-13	3.97123e-10	19.1415
cg00201870	chr7	53103789	+	Island	POM121L12	1stExon					-1.72981	-2.06803	-1.39159	0.439872	-10.3389	7.93171e-13	3.97904e-10	19.1385
cg21705324	chr4	24200012	-	OpenSea				TRUE			-1.4527	-1.73681	-1.1686	0.740611	-10.3366	7.98407e-13	4.00091e-10	19.1321
cg06385324	chr16	2014621	+	Island	SNHG9;SNORA78;RPS2	TSS1500;TSS1500;Body					-0.972788	-1.16306	-0.78252	-2.77803	-10.3354	8.01062e-13	4.00473e-10	19.1289
cg00344422	chr13	100149311	-	N_Shore			DMR		Unclassified		-1.74633	-2.08791	-1.40476	-0.490554	-10.3352	8.01554e-13	4.00473e-10	19.1283
cg22396555	chr13	28502461	-	Island			DMR	TRUE			1.07966	0.868478	1.29083	1.48245	10.3351	8.018e-13	4.00473e-10	19.128
cg11046030	chr12	2082218	-	OpenSea	DCP1B	Body		TRUE			1.83974	1.47985	2.19962	0.735547	10.3339	8.0451e-13	4.01387e-10	19.1247
cg15536663	chr5	111665548	+	OpenSea	EPB41L4A	Body		TRUE			-1.61591	-1.93203	-1.29979	-0.714561	-10.3333	8.05719e-13	4.01551e-10	19.1233
cg05695876	chr1	201665422	-	OpenSea	NAV1	Body		TRUE		TRUE	1.31382	1.05678	1.57087	1.72182	10.3324	8.07943e-13	4.02221e-10	19.1206
cg17961943	chr2	28857916	+	OpenSea	PLB1;PLB1	Body;Body		TRUE			1.23496	0.993319	1.4766	1.39592	10.3313	8.10348e-13	4.02728e-10	19.1177
cg00942495	chr15	76214616	-	OpenSea	FBXO22;FBXO22	Body;Body		TRUE			1.80851	1.45462	2.16239	1.0636	10.3309	8.11319e-13	4.02728e-10	19.1165
cg21769093	chr7	49819689	-	S_Shelf	VWC2	Body					-1.58355	-1.89342	-1.27369	0.0989157	-10.3308	8.11609e-13	4.02728e-10	19.1162
cg01612140	chr6	78166436	-	OpenSea				TRUE		TRUE	-1.3825	-1.65303	-1.11196	-1.14384	-10.3302	8.12776e-13	4.02869e-10	19.1148
cg11822642	chr7	150032578	+	OpenSea	LRRC61;LRRC61	5'UTR;5'UTR		TRUE		TRUE	1.19861	0.963939	1.43329	-0.0802435	10.3249	8.25117e-13	4.08543e-10	19.1001
cg25024074	chr2	182322501	+	Island	ITGA4	1stExon	DMR	TRUE			1.90436	1.53145	2.27726	-0.482312	10.3234	8.2873e-13	4.09887e-10	19.0959
cg11794384	chr10	29887530	-	OpenSea	SVIL;SVIL	5'UTR;5'UTR		TRUE			1.3768	1.10718	1.64642	1.77951	10.3227	8.30301e-13	4.1022e-10	19.094
cg26562263	chr19	21863715	+	S_Shelf							-1.59859	-1.91168	-1.2855	-0.567619	-10.3214	8.33315e-13	4.10653e-10	19.0905
cg04482075	chr16	1991308	-	N_Shore	SEPX1	Body					-3.04212	-3.63797	-2.44628	1.72718	-10.3209	8.34566e-13	4.10653e-10	19.089
cg06033488	chr3	71057560	+	OpenSea	FOXP1	Body		TRUE			1.29205	1.03897	1.54512	1.6364	10.3207	8.34999e-13	4.10653e-10	19.0885
cg00651488	chr16	85236465	+	OpenSea				TRUE		TRUE	1.40078	1.12641	1.67516	0.62471	10.3205	8.35465e-13	4.10653e-10	19.088
cg17147045	chr8	68864546	-	N_Shore	PREX2;PREX2	TSS200;TSS200	DMR			TRUE	2.61958	2.10647	3.13268	-1.11901	10.3204	8.35675e-13	4.10653e-10	19.0877
cg06804705	chr21	40125580	+	OpenSea	NCRNA00114;NCRNA00114;NCRNA00114	TSS1500;Body;Body					1.47313	1.18455	1.76172	0.550169	10.319	8.39052e-13	4.11869e-10	19.0838
cg09671187	chr13	59606926	+	OpenSea				TRUE			-1.27353	-1.52306	-1.02401	0.267783	-10.3174	8.42946e-13	4.13336e-10	19.0793
cg21566642	chr2	233284661	-	Island			DMR				1.45026	1.1661	1.73443	0.614408	10.3168	8.4416e-13	4.13487e-10	19.0779
cg01790523	chr2	167229656	+	N_Shelf	SCN9A	5'UTR					-1.03968	-1.24342	-0.835941	-0.677649	-10.3158	8.46649e-13	4.14262e-10	19.075
cg12685548	chr3	180644451	+	OpenSea	FXR1;FXR1;FXR1	Body;5'UTR;Body		TRUE			1.11723	0.898235	1.33622	0.74922	10.313	8.53383e-13	4.1711e-10	19.0673
cg06962748	chr13	109794527	-	S_Shore	MYO16	Body					-1.33732	-1.59949	-1.07514	-0.324564	-10.3114	8.5718e-13	4.18517e-10	19.063
cg20451050	chr12	92955405	-	OpenSea				TRUE			1.19534	0.960985	1.42969	0.552955	10.3109	8.5859e-13	4.18758e-10	19.0614
cg06759944	chr13	65532408	-	OpenSea							-1.50397	-1.79886	-1.20908	0.975249	-10.3099	8.60948e-13	4.1946e-10	19.0588
cg08273362	chr19	1005172	+	Island	GRIN3B	Body					-2.00514	-2.3984	-1.61187	1.58196	-10.307	8.6801e-13	4.2245e-10	19.0508
cg10569694	chr7	5013509	-	Island	RNF216L;RNF216L;RNF216L	TSS200;TSS200;TSS200			Promoter_Associated		-0.995255	-1.19046	-0.800048	-2.74466	-10.3066	8.6906e-13	4.22506e-10	19.0496
cg02246002	chr13	37101457	+	OpenSea				TRUE			-1.46456	-1.75183	-1.17729	0.761099	-10.306	8.70393e-13	4.22506e-10	19.0481
cg21634260	chr2	86675958	+	OpenSea	KDM3A;KDM3A	Body;Body		TRUE			1.51274	1.21601	1.80947	0.875418	10.3058	8.70902e-13	4.22506e-10	19.0476
cg10559633	chr16	58582488	-	OpenSea	CNOT1;SNORA46;CNOT1	Body;Body;Body					1.35953	1.09282	1.62624	2.14258	10.3044	8.74501e-13	4.23801e-10	19.0436
cg12074585	chr12	7280958	-	OpenSea	RBP5	Body					1.0313	0.828947	1.23366	3.03769	10.3025	8.792e-13	4.2543e-10	19.0383
cg06834689	chr6	163550454	+	OpenSea	PACRG;PACRG;PACRG	Body;Body;Body		TRUE			-1.45995	-1.74642	-1.17348	0.951943	-10.3023	8.79726e-13	4.2543e-10	19.0378
cg21195763	chr9	133700022	-	OpenSea	ABL1	Body		TRUE			1.44001	1.15743	1.72258	0.163337	10.3015	8.81721e-13	4.25944e-10	19.0356
cg13557031	chr9	131909876	-	OpenSea	PPP2R4;PPP2R4;PPP2R4;PPP2R4	3'UTR;3'UTR;3'UTR;3'UTR					0.988277	0.794314	1.18224	2.10734	10.2999	8.85536e-13	4.27335e-10	19.0314
cg27467929	chr8	68864529	-	N_Shore	PREX2;PREX2	TSS200;TSS200	DMR			TRUE	2.87757	2.31273	3.4424	-0.930398	10.2986	8.8899e-13	4.28549e-10	19.0276
cg04914930	chr13	44785481	-	OpenSea				TRUE			1.35304	1.08743	1.61865	1.42468	10.2977	8.91285e-13	4.29035e-10	19.0251
cg14874750	chr7	101006063	+	Island	EMID2	TSS200			Unclassified		2.26969	1.82412	2.71526	0.421981	10.2974	8.91879e-13	4.29035e-10	19.0244
cg02387639	chr3	179384293	-	OpenSea	USP13	Body		TRUE			1.20913	0.971741	1.44652	1.77745	10.2965	8.9427e-13	4.29609e-10	19.0218
cg06624156	chr3	49377976	+	S_Shore	USP4;USP4	TSS1500;TSS1500	DMR	TRUE	Promoter_Associated		-0.987237	-1.18107	-0.793408	-2.00681	-10.2962	8.94955e-13	4.29609e-10	19.0211
cg14128411	chr2	1926907	+	OpenSea	MYT1L	Body					-1.3732	-1.64283	-1.10358	0.86198	-10.2956	8.96462e-13	4.29881e-10	19.0194
cg08090772	chr8	67344640	-	Island	ADHFE1	TSS200	DMR		Promoter_Associated	TRUE	2.233	1.7945	2.6715	-0.18651	10.2942	8.99996e-13	4.31123e-10	19.0156
cg12445658	chr2	129063880	+	OpenSea	HS6ST1	Body		TRUE	Unclassified	TRUE	1.54262	1.23968	1.84556	0.0549732	10.2938	9.01042e-13	4.31171e-10	19.0145
cg17093995	chr7	49815502	-	Island	VWC2	Body	DMR				3.13708	2.52097	3.75319	-0.922753	10.293	9.0314e-13	4.31723e-10	19.0122
cg13155421	chr3	105717036	-	OpenSea				TRUE			-1.33882	-1.6018	-1.07584	0.290111	-10.2913	9.07521e-13	4.33363e-10	19.0075
cg21942770	chr13	28501860	-	Island				TRUE			1.46814	1.17973	1.75654	-0.146377	10.2906	9.09238e-13	4.3373e-10	19.0057
cg03162492	chr3	134010471	+	OpenSea				TRUE			1.23621	0.993348	1.47907	0.760818	10.2899	9.11157e-13	4.34191e-10	19.0036
cg26199906	chr8	145106246	-	Island	OPLAH	Body	DMR				1.65411	1.32909	1.97912	-0.294916	10.2881	9.15611e-13	4.35859e-10	18.9989
cg09732255	chr2	2190278	-	S_Shore	MYT1L	5'UTR					-1.35498	-1.62124	-1.08871	0.63693	-10.2871	9.18228e-13	4.36273e-10	18.9961
cg27027230	chr10	63734682	+	OpenSea	ARID5B	Body					1.48488	1.19309	1.77667	0.381284	10.2871	9.18393e-13	4.36273e-10	18.9959
cg26177968	chr10	99216667	-	OpenSea	ZDHHC16;ZDHHC16;ZDHHC16;ZDHHC16;ZDHHC16	3'UTR;3'UTR;3'UTR;3'UTR;3'UTR					0.828002	0.665251	0.990754	1.31055	10.2844	9.25278e-13	4.39087e-10	18.9886
cg19909239	chr4	111555503	+	Island	PITX2;PITX2	5'UTR;5'UTR	DMR				1.53678	1.23469	1.83888	-0.273442	10.2836	9.27475e-13	4.39672e-10	18.9863
cg03543319	chr2	68882249	-	N_Shore	PROKR1	Body					-1.42764	-1.7083	-1.14699	-0.813049	-10.283	9.29076e-13	4.39974e-10	18.9847
cg20275211	chr4	6325013	+	OpenSea	PPP2R2C;PPP2R2C	3'UTR;3'UTR					-1.82681	-2.18596	-1.46765	0.465262	-10.2821	9.31407e-13	4.39994e-10	18.9822
cg19593741	chr6	31734217	+	OpenSea	C6orf27	Body				TRUE	1.4553	1.16917	1.74142	0.656116	10.2819	9.31974e-13	4.39994e-10	18.9816
cg09263904	chr12	58219817	+	OpenSea	CTDSP2;MIR26A2	Body;TSS1500					1.05301	0.845982	1.26004	0.624614	10.2819	9.32008e-13	4.39994e-10	18.9816
cg00552318	chr22	41633632	-	Island	CHADL	Body		TRUE	Promoter_Associated_Cell_type_specific	TRUE	-1.4214	-1.70093	-1.14187	-1.30831	-10.2793	9.38771e-13	4.42728e-10	18.9746
cg20698781	chr2	38847451	-	OpenSea				TRUE			1.37152	1.10176	1.64128	-0.17721	10.2779	9.42492e-13	4.44025e-10	18.9707
cg17944003	chr5	60325493	-	OpenSea	NDUFAF2	Body		TRUE			1.19505	0.959979	1.43013	1.77247	10.2768	9.45549e-13	4.45005e-10	18.9676
cg12419663	chr7	141685643	-	OpenSea							-1.36824	-1.63743	-1.09904	1.60369	-10.2748	9.50991e-13	4.47106e-10	18.962
cg12594140	chr6	163506790	-	OpenSea	PACRG;PACRG;PACRG	Body;Body;Body		TRUE			-1.2716	-1.52182	-1.02139	0.472965	-10.2734	9.54727e-13	4.484e-10	18.9582
cg16753685	chr13	54265754	-	OpenSea				TRUE			-1.30956	-1.56727	-1.05185	0.486628	-10.2724	9.57276e-13	4.49136e-10	18.9556
cg07298482	chr7	48068728	+	OpenSea	SUNC1;SUNC1	TSS200;TSS200					-1.64372	-1.96721	-1.32023	0.976112	-10.2716	9.59509e-13	4.49721e-10	18.9533
cg15440026	chr15	94022195	+	OpenSea				TRUE			-1.25111	-1.49735	-1.00488	0.389437	-10.2712	9.60664e-13	4.49801e-10	18.9521
cg26581504	chr11	112046963	+	OpenSea	BCO2;BCO2	TSS200;Body					1.38073	1.10897	1.65249	1.19864	10.2707	9.62051e-13	4.49989e-10	18.9507
cg16490209	chr12	25051773	-	N_Shelf	BCAT1	Body					-1.43789	-1.72093	-1.15485	0.706015	-10.2697	9.64734e-13	4.50481e-10	18.948
cg00558689	chr6	41607109	+	Island	MDFI	Body				TRUE	1.82663	1.46707	2.18619	0.190202	10.2696	9.65078e-13	4.50481e-10	18.9477
cg09367879	chr13	62132477	+	OpenSea							-1.41269	-1.69079	-1.1346	0.906468	-10.269	9.66673e-13	4.50765e-10	18.9461
cg10131001	chr6	35198848	+	OpenSea	SCUBE3	Body		TRUE			1.52216	1.22243	1.82189	1.02806	10.266	9.74882e-13	4.54129e-10	18.9378
cg17459204	chr8	68864523	-	N_Shore	PREX2;PREX2	TSS200;TSS200	DMR			TRUE	2.79078	2.24113	3.34043	-0.60692	10.264	9.80512e-13	4.56286e-10	18.9322
cg13199963	chr1	27126172	-	OpenSea				TRUE	Unclassified	TRUE	1.28973	1.03569	1.54377	-0.42359	10.263	9.83196e-13	4.57069e-10	18.9296
cg00493554	chr20	43926595	-	Island	MATN4;MATN4;MATN4	Body;Body;Body					-2.47369	-2.96098	-1.98639	0.70047	-10.2619	9.86317e-13	4.58054e-10	18.9265
cg18126097	chr1	200014673	-	S_Shelf	NR5A2;NR5A2	Body;Body					1.91163	1.535	2.28825	0.0491694	10.2605	9.90303e-13	4.59437e-10	18.9226
cg02560380	chr3	99869060	-	OpenSea	C3orf26;C3orf26	Body;Body		TRUE			0.874944	0.70254	1.04735	2.34617	10.2591	9.94297e-13	4.60822e-10	18.9186
cg16109731	chr1	221891307	-	OpenSea	DUSP10;DUSP10;DUSP10	5'UTR;Body;5'UTR		TRUE			1.56738	1.25843	1.87632	1.99414	10.2558	1.00343e-12	4.64581e-10	18.9097
cg18421360	chr5	90415181	+	OpenSea	GPR98;GPR98	Body;Body		TRUE			1.52533	1.22461	1.82605	1.68963	10.2537	1.0096e-12	4.66967e-10	18.9038
cg11241455	chr6	148878402	+	N_Shelf							-1.36823	-1.63799	-1.09846	1.04669	-10.253	1.0115e-12	4.67373e-10	18.9019
cg19178151	chr4	184938359	+	OpenSea	STOX2	Body		TRUE			1.13563	0.911705	1.35956	1.62548	10.2519	1.01476e-12	4.68404e-10	18.8988
cg26361535	chr8	144576604	+	OpenSea	ZC3H3	Body		TRUE		TRUE	1.46687	1.17761	1.75613	0.939725	10.2511	1.01697e-12	4.6895e-10	18.8967
cg24439686	chr17	76588724	+	OpenSea					Unclassified	TRUE	-2.01318	-2.4102	-1.61616	-0.719553	-10.2504	1.01893e-12	4.69193e-10	18.8948
cg20902566	chr7	28038455	-	OpenSea	JAZF1	Body		TRUE			1.42242	1.14189	1.70295	1.35498	10.2499	1.02048e-12	4.69193e-10	18.8933
cg10481072	chr7	92459517	+	N_Shelf	CDK6;CDK6	Body;Body		TRUE			1.34794	1.0821	1.61379	1.51145	10.2499	1.02058e-12	4.69193e-10	18.8932
cg07984515	chr12	98793604	-	OpenSea				TRUE	Unclassified		-1.42154	-1.70196	-1.14112	-1.75469	-10.2476	1.02712e-12	4.71725e-10	18.887
cg01360605	chr20	58983676	-	OpenSea			CDMR				-1.31341	-1.57253	-1.05429	-0.451021	-10.2463	1.03089e-12	4.72981e-10	18.8835
cg10770742	chr7	151107285	+	Island	WDR86	TSS200				TRUE	1.86323	1.49554	2.23093	0.534006	10.2437	1.03857e-12	4.76025e-10	18.8762
cg18044585	chr8	141619425	-	OpenSea	EIF2C2;EIF2C2	Body;Body		TRUE		TRUE	0.925727	0.743027	1.10843	1.446	10.2428	1.04122e-12	4.76739e-10	18.8738
cg08774368	chr3	142839578	+	Island	CHST2	5'UTR	DMR			TRUE	2.74204	2.20085	3.28322	-0.642809	10.2425	1.04222e-12	4.76739e-10	18.8728
cg08237521	chr16	66360304	+	OpenSea				TRUE			-0.997534	-1.19443	-0.800639	0.499021	-10.2416	1.04478e-12	4.77433e-10	18.8704
cg24936695	chr21	31538995	+	OpenSea	CLDN17	TSS200					-1.06401	-1.27405	-0.853968	0.400922	-10.2405	1.04818e-12	4.78506e-10	18.8673
cg18520851	chr5	115149189	+	N_Shelf	CDO1	Body	RDMR				-1.40507	-1.68247	-1.12767	0.72758	-10.2391	1.05214e-12	4.79833e-10	18.8636
cg19018435	chr1	183797630	-	OpenSea	RGL1	Body		TRUE			1.085	0.870762	1.29924	0.971827	10.2378	1.05613e-12	4.81015e-10	18.8599
cg19823504	chr19	4556982	+	N_Shore	SEMA6B	Body	CDMR	TRUE	Unclassified_Cell_type_specific	TRUE	-1.59886	-1.91456	-1.28315	1.01016	-10.2376	1.05683e-12	4.81015e-10	18.8593
cg00018896	chr13	25671476	+	S_Shore	PABPC3	1stExon					-1.24002	-1.48491	-0.995126	0.945687	-10.2359	1.06172e-12	4.82478e-10	18.8548
cg05210258	chr13	102569538	+	S_Shore	FGF14;FGF14	Body;TSS1500					1.8431	1.4791	2.2071	-0.523339	10.2358	1.06216e-12	4.82478e-10	18.8544
cg07628404	chr7	35226524	-	Island			DMR				2.50672	2.01163	3.00181	-1.43476	10.2352	1.064e-12	4.82831e-10	18.8527
cg08203460	chr7	11999601	+	OpenSea				TRUE			-1.14071	-1.36602	-0.915396	-1.62026	-10.2344	1.06635e-12	4.83418e-10	18.8506
cg13585930	chr10	72027357	-	OpenSea	NPFFR1	TSS1500				TRUE	-1.41793	-1.69805	-1.13781	-1.02172	-10.2326	1.07176e-12	4.85388e-10	18.8456
cg22360016	chr2	105276153	-	S_Shore							-0.948379	-1.13575	-0.761008	-0.71166	-10.2319	1.07404e-12	4.85939e-10	18.8436
cg14339991	chr3	11428504	+	OpenSea	ATG7;ATG7;ATG7	Body;Body;Body					1.3622	1.09303	1.63137	1.08178	10.2303	1.07887e-12	4.87085e-10	18.8392
cg27461542	chr10	48317878	-	OpenSea				TRUE		TRUE	-1.08955	-1.30484	-0.874255	0.961645	-10.2303	1.07888e-12	4.87085e-10	18.8392
cg02149189	chr6	29521138	+	Island				TRUE	Unclassified_Cell_type_specific		2.37485	1.90556	2.84415	-0.523547	10.2297	1.0806e-12	4.87085e-10	18.8376
cg14006798	chr20	30222136	+	S_Shore					Unclassified	TRUE	-1.42267	-1.7038	-1.14153	-0.809373	-10.2296	1.08093e-12	4.87085e-10	18.8373
cg19991916	chr15	55610624	-	N_Shore	PIGB	TSS1500					-1.87769	-2.24876	-1.50663	0.68641	-10.2293	1.08191e-12	4.87085e-10	18.8365
cg23097402	chr1	50883394	+	Island	DMRTA2	3'UTR					1.02893	0.825581	1.23227	0.745374	10.2288	1.08342e-12	4.87286e-10	18.8351
cg08670181	chr16	48846942	+	S_Shore			RDMR				-1.57311	-1.88401	-1.2622	0.718558	-10.2284	1.08455e-12	4.87313e-10	18.8341
cg19661309	chr7	16677240	-	OpenSea	ANKMY2	Body		TRUE			1.28222	1.02876	1.53569	1.88048	10.2263	1.09131e-12	4.89869e-10	18.828
cg13103143	chr1	1946688	-	N_Shelf							-0.873605	-1.04633	-0.700881	-0.467033	-10.2244	1.09718e-12	4.91778e-10	18.8228
cg13457462	chr8	49801972	+	OpenSea				TRUE			-1.5321	-1.83502	-1.22918	0.106735	-10.2242	1.09772e-12	4.91778e-10	18.8223
cg20159490	chr6	66493769	-	N_Shelf							-1.47917	-1.77169	-1.18664	0.742043	-10.2218	1.10531e-12	4.94696e-10	18.8156
cg14861089	chr10	102895043	-	Island	TLX1	Body	DMR				2.11826	1.69931	2.53721	0.794656	10.221	1.10786e-12	4.95349e-10	18.8134
cg05746014	chr6	107860875	+	OpenSea	SOBP	Body		TRUE			-1.43695	-1.7212	-1.15271	0.362931	-10.2193	1.11307e-12	4.97192e-10	18.8088
cg23181899	chr3	188021823	+	OpenSea	LPP;LPP;LPP	5'UTR;5'UTR;5'UTR					1.46482	1.17493	1.75471	0.784976	10.2147	1.12773e-12	5.03248e-10	18.7961
cg06864391	chr13	114076387	-	OpenSea	ADPRHL1	3'UTR		TRUE			1.18783	0.952743	1.42292	1.05856	10.2141	1.1297e-12	5.03524e-10	18.7944
cg13187827	chr6	31734192	-	OpenSea	C6orf27	Body				TRUE	1.13326	0.908969	1.35756	-0.0787039	10.2138	1.13055e-12	5.03524e-10	18.7936
cg22788065	chr13	37107434	-	OpenSea				TRUE			-1.46113	-1.75037	-1.17189	-0.32321	-10.212	1.1365e-12	5.05678e-10	18.7885
cg11935523	chr11	65064907	-	OpenSea	POLA2	3'UTR					1.3296	1.06633	1.59286	1.06239	10.2094	1.14483e-12	5.08892e-10	18.7814
cg02849956	chr19	4634827	-	N_Shore				TRUE		TRUE	-1.55512	-1.86316	-1.24709	-1.0096	-10.2056	1.15735e-12	5.13954e-10	18.7708
cg20768506	chr7	517708	+	S_Shore						TRUE	-1.20696	-1.44606	-0.967861	-0.249273	-10.2045	1.16087e-12	5.15018e-10	18.7679
cg03606509	chr3	191075822	-	OpenSea	CCDC50;CCDC50	Body;Body		TRUE			1.12779	0.904324	1.35126	1.41161	10.2021	1.16883e-12	5.18045e-10	18.7612
cg22725830	chr13	112075959	-	OpenSea							-1.69043	-2.0254	-1.35546	0.647603	-10.2017	1.17034e-12	5.1821e-10	18.76
cg07369569	chr6	55444821	-	S_Shore	HMGCLL1;HMGCLL1	TSS1500;TSS1500					-1.80647	-2.16452	-1.44843	0.796492	-10.1992	1.17858e-12	5.20873e-10	18.7532
cg16555466	chr14	92042333	-	S_Shore	C14orf184	TSS1500					-1.53333	-1.83724	-1.22942	0.235513	-10.1992	1.17863e-12	5.20873e-10	18.7531
cg26802256	chr7	4652765	-	OpenSea			DMR	TRUE		TRUE	-1.92847	-2.31072	-1.54622	-1.18399	-10.1986	1.18055e-12	5.21217e-10	18.7515
cg24778683	chr17	18897250	-	OpenSea	SLC5A10;FAM83G;SLC5A10	Body;Body;Body		TRUE	Unclassified_Cell_type_specific		0.878392	0.704262	1.05252	0.263994	10.1974	1.18465e-12	5.22519e-10	18.7482
cg08243401	chr13	22231844	-	OpenSea				TRUE		TRUE	-1.35673	-1.62572	-1.08775	-0.0175847	-10.1962	1.18864e-12	5.23774e-10	18.7449
cg12109740	chr11	72084034	-	OpenSea	CLPB	Body		TRUE			1.12373	0.900919	1.34654	2.24021	10.1954	1.19141e-12	5.24489e-10	18.7426
cg13267264	chr8	70983600	+	Island	PRDM14	TSS200				TRUE	2.23852	1.79464	2.68241	0.67016	10.1945	1.19455e-12	5.25363e-10	18.7401
cg03763300	chr8	69246056	-	S_Shelf			CDMR				-1.41221	-1.69229	-1.13212	0.793138	-10.1926	1.20096e-12	5.27677e-10	18.7348
cg13062406	chr11	18813544	+	Island	PTPN5;PTPN5;PTPN5	TSS200;TSS200;TSS200	DMR				2.41463	1.93567	2.8936	0.0974967	10.1911	1.20605e-12	5.29402e-10	18.7307
cg08618173	chr16	81709749	+	N_Shelf	CMIP;CMIP	Body;Body					0.931318	0.746564	1.11607	1.17006	10.1901	1.20948e-12	5.30281e-10	18.728
cg02343467	chr2	172183898	+	OpenSea	METTL8	Body		TRUE			1.21939	0.97748	1.46129	2.51643	10.1898	1.21038e-12	5.30281e-10	18.7272
cg12663811	chr1	901685	-	Island	PLEKHN1;PLEKHN1	TSS200;TSS200			Unclassified		-1.77712	-2.12985	-1.42439	-1.34584	-10.1847	1.22811e-12	5.37533e-10	18.7131
cg14240993	chr12	132929352	+	N_Shore							-1.50756	-1.8068	-1.20832	0.863484	-10.1842	1.22986e-12	5.37787e-10	18.7117
cg05626616	chr17	75473895	+	OpenSea	SEPT9;SEPT9;SEPT9;SEPT9;SEPT9;SEPT9;SEPT9	Body;5'UTR;Body;Body;Body;Body;Body				TRUE	1.5108	1.21089	1.81071	1.08477	10.1833	1.23318e-12	5.38718e-10	18.7091
cg07412254	chr2	121223534	+	OpenSea	LOC84931	Body		TRUE			-1.49581	-1.79277	-1.19885	0.13002	-10.1824	1.23623e-12	5.39535e-10	18.7067
cg18495781	chr7	127574992	+	OpenSea	SND1	Body		TRUE			1.23059	0.986224	1.47496	2.57637	10.1799	1.24523e-12	5.4227e-10	18.6996
cg12868052	chr15	87042642	+	OpenSea	AGBL1	Body		TRUE			-1.26777	-1.51952	-1.01601	0.475694	-10.1797	1.24588e-12	5.4227e-10	18.6991
cg03110787	chr19	6217641	+	S_Shelf	MLLT1	Body		TRUE			1.32814	1.0644	1.59189	1.75773	10.1796	1.24606e-12	5.4227e-10	18.699
cg01367005	chr17	38518966	-	Island	GJD3;GJD3	1stExon;3'UTR			Promoter_Associated		-0.996415	-1.19433	-0.798505	-1.95925	-10.1776	1.25328e-12	5.44892e-10	18.6933
cg03135351	chr2	29338258	-	Island	CLIP4	TSS200			Promoter_Associated	TRUE	1.68604	1.35111	2.02097	-0.296219	10.1763	1.25784e-12	5.46356e-10	18.6898
cg16993043	chr1	200008026	+	N_Shore	NR5A2;NR5A2	Body;Body	DMR			TRUE	2.88575	2.31242	3.45909	-0.636465	10.1748	1.26347e-12	5.48116e-10	18.6854
cg00988056	chr14	106374554	+	OpenSea							-1.19271	-1.42968	-0.955736	-0.278033	-10.1745	1.26429e-12	5.48116e-10	18.6848
cg10021122	chr1	117610620	+	OpenSea	TTF2	Body			Gene_Associated		1.30296	1.044	1.56191	-0.925377	10.1713	1.27581e-12	5.51893e-10	18.676
cg22512438	chr3	129693489	+	Island	TRH;TRH	5'UTR;1stExon			Unclassified_Cell_type_specific		2.06183	1.65205	2.47162	0.0690336	10.1712	1.27646e-12	5.51893e-10	18.6755
cg18764358	chr7	85138606	-	OpenSea				TRUE			-1.44738	-1.73505	-1.15972	-0.170549	-10.1711	1.27663e-12	5.51893e-10	18.6754
cg26003222	chr17	75347770	-	OpenSea	SEPT9;SEPT9;SEPT9	5'UTR;Body;Body		TRUE			1.25489	1.00542	1.50437	2.05342	10.1686	1.28587e-12	5.55363e-10	18.6683
cg12112556	chr20	44455373	-	S_Shelf	TNNC2	Body		TRUE		TRUE	0.811784	0.650395	0.973172	1.80472	10.1682	1.28741e-12	5.555e-10	18.6672
cg01776298	chr16	23767194	-	S_Shore	CHP2	Body	CDMR				1.29381	1.03657	1.55104	1.50221	10.1675	1.28977e-12	5.55991e-10	18.6654
cg11205224	chr5	74002417	+	OpenSea	HEXB	Body					-0.987748	-1.18415	-0.791349	0.839077	-10.1667	1.29278e-12	5.56526e-10	18.6631
cg21175685	chr3	99378032	+	OpenSea	COL8A1;MIR548G;COL8A1	5'UTR;Body;5'UTR		TRUE		TRUE	-1.15238	-1.38152	-0.923236	-0.0239496	-10.1663	1.29432e-12	5.56526e-10	18.662
cg16081096	chr3	12980202	+	S_Shelf	IQSEC1;IQSEC1	Body;Body		TRUE		TRUE	1.41532	1.13389	1.69675	1.26788	10.1662	1.29466e-12	5.56526e-10	18.6617
cg15320948	chr17	18685008	-	Island	FAM18B	Body					-1.45876	-1.74888	-1.16864	-1.73714	-10.1643	1.30165e-12	5.59001e-10	18.6565
cg02567323	chr2	48671699	-	S_Shelf	KLRAQ1;KLRAQ1;KLRAQ1;KLRAQ1	Body;Body;5'UTR;Body					0.776799	0.622302	0.931297	0.858696	10.1639	1.3031e-12	5.59101e-10	18.6554
cg13882169	chr9	140392749	+	N_Shelf	PNPLA7;PNPLA7	Body;Body					-1.72811	-2.07188	-1.38435	0.926069	-10.1621	1.30974e-12	5.61419e-10	18.6504
cg17422403	chr12	42681203	-	S_Shore							-1.03365	-1.23931	-0.827984	0.776658	-10.1599	1.31814e-12	5.6449e-10	18.6442
cg26981170	chr4	2662888	+	OpenSea	FAM193A	Body		TRUE			1.40565	1.12595	1.68534	1.91527	10.1592	1.32074e-12	5.64727e-10	18.6423
cg19480263	chr7	5743854	-	OpenSea	RNF216;RNF216	Body;Body		TRUE	Gene_Associated		1.9828	1.58824	2.37736	1.85382	10.1588	1.32235e-12	5.64727e-10	18.6411
cg00355286	chr16	55525729	+	OpenSea	MMP2;MMP2	Body;Body					-1.23398	-1.47953	-0.98843	-0.0137695	-10.1588	1.3224e-12	5.64727e-10	18.6411
cg00629625	chr20	44663630	+	S_Shelf	SLC12A5;SLC12A5	Body;Body	CDMR				-1.69797	-2.0359	-1.36005	0.466627	-10.1574	1.32734e-12	5.66044e-10	18.6374
cg21117559	chr13	33750464	+	OpenSea	STARD13;STARD13;STARD13	5'UTR;Body;Body		TRUE			0.896083	0.717742	1.07442	-0.597203	10.1571	1.32858e-12	5.66044e-10	18.6365
cg10526431	chr2	242794928	-	Island	PDCD1	Body					-2.23377	-2.67835	-1.78919	2.61572	-10.1569	1.3292e-12	5.66044e-10	18.6361
cg03693197	chr12	54516619	+	N_Shelf							-0.794924	-0.953157	-0.63669	0.204543	-10.1555	1.3347e-12	5.67856e-10	18.6321
cg05847233	chr18	12374049	-	N_Shelf	AFG3L2	Body	CDMR				1.45433	1.16482	1.74384	2.274	10.1548	1.33723e-12	5.68401e-10	18.6302
cg23838005	chr17	74868604	-	S_Shore	MGAT5B;MGAT5B	Body;TSS200		TRUE	Unclassified_Cell_type_specific	TRUE	-1.45539	-1.74515	-1.16563	-0.906021	-10.1534	1.34267e-12	5.70182e-10	18.6263
cg04010248	chr2	242814898	+	N_Shore	C2orf85	Body					-1.27221	-1.52554	-1.01888	0.778827	-10.1519	1.34836e-12	5.72067e-10	18.6221
cg26473189	chr2	48710712	-	OpenSea	KLRAQ1;KLRAQ1;KLRAQ1;KLRAQ1	Body;Body;Body;Body		TRUE			1.45584	1.16589	1.74578	0.00173107	10.1502	1.35506e-12	5.74376e-10	18.6173
cg09798366	chr7	52985263	-	OpenSea				TRUE			-1.64949	-1.97812	-1.32085	0.73972	-10.1463	1.37011e-12	5.80214e-10	18.6066
cg01585096	chr19	35981517	+	OpenSea	KRTDAP	TSS200					-1.06789	-1.28077	-0.855007	0.355316	-10.1405	1.39309e-12	5.89402e-10	18.5904
cg06674117	chr17	30488883	-	OpenSea	RHOT1;RHOT1;RHOT1	Body;Body;Body		TRUE		TRUE	-1.93168	-2.31677	-1.54658	0.0352384	-10.14	1.39482e-12	5.89469e-10	18.5892
cg14397696	chr13	105792284	-	OpenSea			DMR		Promoter_Associated		-1.26408	-1.51609	-1.01207	-0.767498	-10.1398	1.39583e-12	5.89469e-10	18.5885
cg11855693	chr12	96632551	-	OpenSea	ELK3	Body		TRUE			1.59289	1.27527	1.9105	1.62232	10.1382	1.40204e-12	5.91545e-10	18.5841
cg22708112	chr15	57883392	-	N_Shore	GCOM1;GCOM1;GCOM1;GCOM1	TSS1500;TSS1500;TSS1500;TSS1500			Unclassified_Cell_type_specific		-1.58002	-1.89516	-1.26488	0.514084	-10.1352	1.41426e-12	5.96148e-10	18.5757
cg07571451	chr7	51384931	+	Island	COBL	TSS1500		TRUE		TRUE	-1.10699	-1.32784	-0.886137	-1.86197	-10.1325	1.4251e-12	6.00164e-10	18.5683
cg05208572	chr1	17027941	+	Island	ESPNP	Body			Unclassified_Cell_type_specific		-1.21343	-1.45553	-0.971325	-1.36949	-10.1318	1.4281e-12	6.00872e-10	18.5662
cg00981928	chr7	56563152	-	OpenSea	DKFZp434L192	TSS1500					-1.01986	-1.22337	-0.816358	-0.270209	-10.1307	1.43232e-12	6.02093e-10	18.5633
cg16721427	chr2	4050797	-	Island			CDMR				-1.54243	-1.8504	-1.23445	1.0029	-10.1243	1.45883e-12	6.12438e-10	18.5455
cg04442796	chr5	788663	+	S_Shelf							-0.998406	-1.19776	-0.799053	0.624251	-10.1241	1.45961e-12	6.12438e-10	18.545
cg13641185	chr6	29521143	+	Island				TRUE	Unclassified_Cell_type_specific		2.23575	1.78915	2.68236	-0.315916	10.1198	1.47775e-12	6.19477e-10	18.5329
cg08305942	chr16	79692354	-	OpenSea							-1.34311	-1.61144	-1.07478	-0.351593	-10.1185	1.48346e-12	6.21303e-10	18.5292
cg13081009	chr1	8430745	+	OpenSea	RERE;RERE;RERE	5'UTR;Body;Body		TRUE	Unclassified_Cell_type_specific		1.30359	1.04314	1.56405	0.563189	10.1178	1.48639e-12	6.21956e-10	18.5273
cg05099508	chr10	22634432	-	Island	SPAG6;SPAG6;SPAG6;SPAG6	1stExon;5'UTR;5'UTR;1stExon	DMR		Unclassified_Cell_type_specific		1.56599	1.25308	1.87889	-0.850052	10.117	1.48969e-12	6.22336e-10	18.5251
cg17816357	chr7	124430776	-	OpenSea							-1.28684	-1.54397	-1.02971	-0.15057	-10.1169	1.49002e-12	6.22336e-10	18.5249
cg05708550	chr5	137688227	-	Island	KDM3B	TSS200			Promoter_Associated		-0.729246	-0.874972	-0.58352	-2.02623	-10.116	1.49371e-12	6.23306e-10	18.5225
cg03216884	chr6	56514787	+	OpenSea	DST;DST;DST;DST	Body;Body;Body;Body		TRUE			-1.7971	-2.15626	-1.43794	1.02416	-10.1148	1.49884e-12	6.24836e-10	18.5191
cg03998348	chr15	38227285	+	OpenSea	TMCO5A	TSS200					-1.14299	-1.37143	-0.914554	0.99185	-10.1145	1.50011e-12	6.24836e-10	18.5183
cg05468843	chr11	117857990	-	S_Shore	IL10RA;IL10RA	Body;Body	RDMR		Promoter_Associated		-1.58644	-1.90355	-1.26933	-0.459195	-10.1132	1.50586e-12	6.26657e-10	18.5146
cg16087541	chr7	115862648	+	OpenSea	TES;TES	TSS1500;Body					1.55047	1.24045	1.8605	2.0626	10.1098	1.52039e-12	6.31806e-10	18.5052
cg14924041	chr13	39288296	-	OpenSea	FREM2	Body		TRUE			-1.69441	-2.03322	-1.3556	0.968011	-10.1097	1.521e-12	6.31806e-10	18.5048
cg03257172	chr1	200010283	-	N_Shore	NR5A2;NR5A2	Body;Body	CDMR			TRUE	1.8453	1.47624	2.21437	0.0757135	10.1074	1.53106e-12	6.35408e-10	18.4984
cg08656837	chr7	155744544	-	OpenSea				TRUE		TRUE	-1.83804	-2.20567	-1.47041	0.449453	-10.1068	1.53345e-12	6.35821e-10	18.4969
cg18811269	chr3	70048838	+	OpenSea							-1.51947	-1.8234	-1.21554	1.20628	-10.1064	1.53561e-12	6.36116e-10	18.4955
cg20127733	chr10	33635645	-	OpenSea				TRUE			-1.1813	-1.41759	-0.945003	0.716464	-10.106	1.53695e-12	6.36116e-10	18.4947
cg12039422	chr17	12325031	+	OpenSea				TRUE			1.26418	1.01128	1.51707	0.923417	10.1051	1.54091e-12	6.37179e-10	18.4922
cg18787401	chr19	56879559	+	Island	ZNF542;ZNF542;ZNF542;ZNF542	TSS200;Body;Body;TSS200	DMR		Unclassified		2.12229	1.69771	2.54687	-0.0610408	10.1046	1.54339e-12	6.37627e-10	18.4906
cg04361126	chr2	190446792	-	S_Shore	SLC40A1	TSS1500	RDMR				-1.30686	-1.56836	-1.04535	-0.520531	-10.1023	1.55343e-12	6.41196e-10	18.4843
cg16489193	chr6	33240059	-	Island	VPS52;RPS18	TSS1500;Body					-1.30411	-1.56508	-1.04314	-1.7032	-10.1018	1.55587e-12	6.41621e-10	18.4828
cg09646593	chr4	125631168	-	N_Shelf	ANKRD50;ANKRD50	5'UTR;Body					1.21154	0.969066	1.45401	1.80243	10.1007	1.56069e-12	6.43029e-10	18.4798
cg08327428	chr10	109641026	-	OpenSea				TRUE			-1.07921	-1.29522	-0.863192	-0.0580313	-10.0993	1.56665e-12	6.44608e-10	18.476
cg12416080	chr3	26750855	-	OpenSea	LRRC3B	5'UTR					-1.34842	-1.61832	-1.07851	0.399391	-10.0992	1.56735e-12	6.44608e-10	18.4756
cg07026904	chr11	114832606	-	S_Shore							-1.31349	-1.57645	-1.05054	0.066865	-10.0977	1.57415e-12	6.46824e-10	18.4714
cg09107053	chr1	230985709	-	OpenSea	C1orf198;C1orf198;C1orf198	Body;5'UTR;Body		TRUE		TRUE	1.41348	1.1305	1.69647	0.210961	10.0973	1.57592e-12	6.46967e-10	18.4703
cg22697045	chr11	47359223	+	N_Shore	MYBPC3	Body					-1.95906	-2.35129	-1.56683	0.738668	-10.0968	1.57826e-12	6.47346e-10	18.4689
cg19267252	chr2	105459317	-	Island			DMR				1.70984	1.36745	2.05223	-0.9574	10.0951	1.58591e-12	6.499e-10	18.4641
cg07851290	chr2	31108366	+	OpenSea				TRUE			-1.31187	-1.57459	-1.04914	-0.362209	-10.0941	1.59035e-12	6.51135e-10	18.4614
cg21584862	chr6	15133183	-	OpenSea				TRUE		TRUE	-1.4304	-1.71688	-1.14393	0.625873	-10.0936	1.59268e-12	6.51222e-10	18.46
cg05207583	chr7	55167844	-	OpenSea	EGFR;EGFR;EGFR;EGFR	Body;Body;Body;Body		TRUE			0.821406	0.656892	0.985921	1.71152	10.0932	1.59437e-12	6.51222e-10	18.459
cg27306191	chr11	24469509	-	OpenSea				TRUE			-1.4915	-1.79023	-1.19278	0.616608	-10.0931	1.59484e-12	6.51222e-10	18.4587
cg12593541	chr1	181110845	+	OpenSea				TRUE	Unclassified_Cell_type_specific	TRUE	-1.30802	-1.57001	-1.04603	-0.771012	-10.0925	1.59756e-12	6.51747e-10	18.457
cg09730689	chr4	122184241	+	OpenSea				TRUE			-1.68201	-2.01894	-1.34508	0.993491	-10.0917	1.60145e-12	6.52751e-10	18.4547
cg12499311	chr5	134120499	-	OpenSea	DDX46	Body		TRUE	Gene_Associated_Cell_type_specific		1.24662	0.996874	1.49636	0.158768	10.0905	1.6069e-12	6.54391e-10	18.4513
cg12434681	chr7	27167364	+	N_Shelf	HOXA3	TSS1500					1.56691	1.25299	1.88084	1.19482	10.0901	1.60875e-12	6.54561e-10	18.4502
cg27105094	chr2	133038836	+	OpenSea					Unclassified		-1.35736	-1.62938	-1.08533	0.886135	-10.087	1.62311e-12	6.59815e-10	18.4416
cg23069167	chr3	61550379	-	Island	PTPRG	Body	DMR		Unclassified_Cell_type_specific	TRUE	2.85478	2.28245	3.4271	-0.580779	10.0833	1.64019e-12	6.66165e-10	18.4314
cg23702688	chr12	58013241	-	Island	SLC26A10	TSS1500	RDMR				-1.27617	-1.53203	-1.02031	-1.35314	-10.0829	1.64193e-12	6.66279e-10	18.4303
cg25161912	chr12	66220771	-	S_Shore	HMGA2;RPSAP52;HMGA2	Body;TSS200;Body					-1.31698	-1.58105	-1.0529	-0.0966348	-10.0816	1.6481e-12	6.68186e-10	18.4267
cg18804147	chr7	882010	-	OpenSea	UNC84A;UNC84A	Body;Body		TRUE			1.14522	0.915518	1.37492	1.91397	10.0786	1.66253e-12	6.73438e-10	18.4182
cg26663742	chr5	70906136	-	OpenSea	MCCC2	Body					-1.08364	-1.30101	-0.866273	1.5072	-10.0777	1.66681e-12	6.74524e-10	18.4157
cg26336935	chr17	39769213	-	OpenSea	KRT16	TSS200					-1.17512	-1.41086	-0.939383	-0.141905	-10.077	1.67021e-12	6.74524e-10	18.4137
cg24032190	chr15	67442893	-	OpenSea	SMAD3;SMAD3;SMAD3	Body;Body;5'UTR	DMR			TRUE	-1.38875	-1.66734	-1.11015	-1.30706	-10.0769	1.67034e-12	6.74524e-10	18.4136
cg01027937	chr4	74486080	+	Island	RASSF6;RASSF6;RASSF6	1stExon;5'UTR;Body		TRUE			-1.02908	-1.23553	-0.822638	-2.39773	-10.0768	1.67112e-12	6.74524e-10	18.4132
cg18229196	chr10	134827324	-	S_Shore							-1.06224	-1.27538	-0.8491	-0.379873	-10.0748	1.68069e-12	6.77525e-10	18.4076
cg02424249	chr13	65532581	-	OpenSea							-1.45056	-1.74162	-1.1595	0.491995	-10.0746	1.68152e-12	6.77525e-10	18.4071
cg13479148	chr1	3354433	-	S_Shelf	PRDM16;PRDM16	3'UTR;3'UTR					-2.14264	-2.57264	-1.71263	1.78724	-10.0727	1.69056e-12	6.80565e-10	18.4019
cg14015706	chr9	132382433	-	Island	C9orf50	1stExon	DMR	TRUE	Unclassified	TRUE	2.69632	2.15504	3.2376	-1.37933	10.0699	1.70429e-12	6.85267e-10	18.394
cg14996583	chr13	24478590	-	S_Shore			RDMR				-1.36227	-1.63575	-1.08879	-0.796011	-10.0697	1.70524e-12	6.85267e-10	18.3935
cg21574822	chr4	2431998	+	Island						TRUE	-1.88522	-2.26372	-1.50673	-0.973307	-10.0687	1.70991e-12	6.86541e-10	18.3908
cg06294470	chr6	37276086	-	OpenSea	TBC1D22B	Body		TRUE			1.32623	1.05992	1.59254	0.745683	10.0671	1.71774e-12	6.89077e-10	18.3864
cg12058385	chr2	144448686	+	OpenSea	ARHGAP15	Body		TRUE			-1.46402	-1.75805	-1.16999	0.791438	-10.0654	1.72621e-12	6.91867e-10	18.3816
cg13941508	chr2	101434082	-	N_Shore			CDMR				-1.74856	-2.09977	-1.39736	0.907327	-10.0646	1.73053e-12	6.92941e-10	18.3792
cg18030265	chr6	32975083	+	N_Shore	HLA-DOA	Body					-1.57955	-1.89682	-1.26229	0.953055	-10.0643	1.73192e-12	6.92941e-10	18.3784
cg01868869	chr14	50866735	+	S_Shelf							1.60698	1.28419	1.92977	0.159569	10.0638	1.73414e-12	6.93164e-10	18.3771
cg24202221	chr2	38694132	+	OpenSea				TRUE			1.889	1.50955	2.26845	1.40986	10.0635	1.73552e-12	6.93164e-10	18.3764
cg03770410	chr20	57766332	+	N_Shore	ZNF831	1stExon					-1.62838	-1.95552	-1.30123	0.205621	-10.0622	1.74199e-12	6.95141e-10	18.3727
cg00497909	chr7	65610409	-	OpenSea	CRCP;CRCP;CRCP;CRCP;CRCP	Body;Body;Body;Body;Body		TRUE	Gene_Associated_Cell_type_specific		1.26405	1.01008	1.51801	1.77179	10.0614	1.74645e-12	6.96056e-10	18.3702
cg18590995	chr1	226558496	+	OpenSea	PARP1	Body			Gene_Associated_Cell_type_specific		1.26221	1.00861	1.51582	1.55687	10.0612	1.74733e-12	6.96056e-10	18.3697
cg13784443	chr2	80807289	+	OpenSea	CTNNA2;CTNNA2	Body;Body		TRUE			-1.19932	-1.44032	-0.958319	1.02777	-10.0598	1.75424e-12	6.98199e-10	18.3659
cg09596131	chr2	19986567	-	OpenSea				TRUE			-1.26056	-1.51388	-1.00724	0.238712	-10.0594	1.75637e-12	6.98437e-10	18.3647
cg12769599	chr11	87837113	-	OpenSea				TRUE	Unclassified		-1.49046	-1.79001	-1.19092	-0.443885	-10.0585	1.76085e-12	6.99611e-10	18.3622
cg26194251	chr13	46402508	+	OpenSea	SIAH3	Body		TRUE			-1.41868	-1.70382	-1.13353	-0.240387	-10.0574	1.7664e-12	7.01157e-10	18.3592
cg21012061	chr1	205568557	-	OpenSea	MFSD4	Body		TRUE		TRUE	1.76583	1.41089	2.12077	0.242021	10.0571	1.76782e-12	7.01157e-10	18.3584
cg16692258	chr21	31655822	+	OpenSea	KRTAP24-1	TSS1500					-1.48069	-1.77836	-1.18302	1.14334	-10.0555	1.77599e-12	7.03786e-10	18.3539
cg05914981	chr6	32152101	+	OpenSea	AGER;AGER	TSS200;TSS200					1.06527	0.851071	1.27948	0.908431	10.0534	1.78684e-12	7.07473e-10	18.348
cg01307939	chr7	98467571	-	Island	TMEM130;TMEM130;TMEM130;TMEM130;TMEM130;TMEM130	5'UTR;1stExon;1stExon;1stExon;5'UTR;5'UTR			Unclassified_Cell_type_specific	TRUE	2.57512	2.05727	3.09296	-1.55586	10.0524	1.79155e-12	7.08723e-10	18.3454
cg21538013	chr1	229852018	+	OpenSea				TRUE			1.05278	0.841066	1.2645	1.07953	10.0521	1.7932e-12	7.08762e-10	18.3445
cg11947712	chr1	109203268	-	N_Shore	C1orf59;C1orf59	5'UTR;5'UTR					-1.88724	-2.26697	-1.50751	0.96378	-10.0468	1.82084e-12	7.19062e-10	18.3296
cg09044294	chr2	50234533	-	OpenSea	NRXN1;NRXN1;NRXN1	Body;Body;Body		TRUE			-1.19933	-1.44065	-0.957999	0.846204	-10.0463	1.82358e-12	7.19524e-10	18.3281
cg15971157	chr13	24464376	+	S_Shore	PCOTH;MIPEP;PCOTH	5'UTR;TSS1500;5'UTR			Promoter_Associated	TRUE	-1.11385	-1.33801	-0.889696	-1.13977	-10.0449	1.83051e-12	7.21623e-10	18.3245
cg24727216	chr20	30947724	+	S_Shore	ASXL1;ASXL1	Body;Body	RDMR				1.36099	1.08709	1.63489	-0.8446	10.0446	1.83206e-12	7.21623e-10	18.3236
cg19596804	chr1	238540640	+	OpenSea				TRUE			-1.1939	-1.43419	-0.953603	0.572844	-10.0438	1.83661e-12	7.22791e-10	18.3212
cg06492706	chr13	69809293	+	OpenSea				TRUE			-1.68409	-2.02309	-1.3451	0.821628	-10.0427	1.84234e-12	7.24421e-10	18.3182
cg27637597	chr7	5342933	+	Island	SLC29A4;SLC29A4	3'UTR;3'UTR				TRUE	-1.88986	-2.27038	-1.50935	2.03022	-10.0399	1.85685e-12	7.29215e-10	18.3105
cg26835683	chr1	160180434	-	OpenSea	PEA15	5'UTR		TRUE			1.39439	1.11363	1.67515	1.76416	10.0398	1.85773e-12	7.29215e-10	18.3101
cg15409013	chr5	5139855	+	Island	ADAMTS16	TSS1500	DMR				1.86865	1.49236	2.24495	0.244873	10.0387	1.86365e-12	7.30909e-10	18.307
cg15949044	chr5	140864549	-	Island	PCDHGA4;PCDHGC3;PCDHGA12;PCDHGA11;PCDHGA11;PCDHGA9;PCDHGA1;PCDHGB1;PCDHGC4;PCDHGB6;PCDHGB3;PCDHGC4;PCDHGB7;PCDHGA6;PCDHGA8;PCDHGA10;PCDHGA5;PCDHGB4;PCDHGA3;PCDHGA2;PCDHGA7;PCDHGB2;PCDHGB5;PCDHGC3	Body;Body;Body;Body;Body;Body;Body;Body;TSS200;Body;Body;TSS200;Body;Body;Body;Body;Body;Body;Body;Body;Body;Body;Body;Body	RDMR	TRUE	Unclassified_Cell_type_specific		1.31	1.0462	1.57381	0.773352	10.0384	1.86531e-12	7.30933e-10	18.3061
cg11616380	chr3	128720338	-	Island	CCDC48	TSS200	DMR				2.64103	2.10911	3.17295	-0.97645	10.0369	1.87332e-12	7.33445e-10	18.3019
cg02627966	chr7	54899537	-	N_Shore				TRUE			-1.67146	-2.00812	-1.3348	0.0443116	-10.0365	1.8752e-12	7.33551e-10	18.301
cg25345520	chr7	116210196	-	OpenSea				TRUE			-1.41595	-1.70119	-1.13071	0.51424	-10.0349	1.88372e-12	7.36253e-10	18.2965
cg02487823	chr3	197440451	+	OpenSea	KIAA0226;KIAA0226	Body;Body		TRUE			1.15354	0.921142	1.38593	0.858872	10.0341	1.88816e-12	7.37264e-10	18.2943
cg08660971	chr3	153778467	+	OpenSea				TRUE			1.82504	1.45736	2.19273	1.14	10.0339	1.88954e-12	7.37264e-10	18.2935
cg04097334	chr2	189599665	+	OpenSea	DIRC1	5'UTR					-1.10492	-1.32764	-0.882197	-1.41089	-10.0286	1.91817e-12	7.47796e-10	18.2789
cg04874562	chr11	5462540	+	OpenSea	OR51I1	1stExon					-1.33087	-1.59916	-1.06257	0.135972	-10.0276	1.92351e-12	7.49239e-10	18.2762
cg06153873	chr16	4056360	+	OpenSea	ADCY9	Body					1.78461	1.42479	2.14444	1.62847	10.026	1.93285e-12	7.51828e-10	18.2715
cg00720475	chr8	16884576	-	Island	EFHA2	TSS200			Unclassified	TRUE	2.00759	1.6028	2.41238	-0.771468	10.0258	1.93345e-12	7.51828e-10	18.2712
cg02808240	chr6	32304143	+	OpenSea	C6orf10	Body					-1.46634	-1.76202	-1.17065	0.0743162	-10.0249	1.93846e-12	7.53132e-10	18.2686
cg11997223	chr19	42754574	+	N_Shelf	ERF	Body				TRUE	0.906132	0.723354	1.08891	1.23872	10.0217	1.95664e-12	7.59316e-10	18.2596
cg13412754	chr9	128307578	+	OpenSea	MAPKAP1;MAPKAP1;MAPKAP1;MAPKAP1;MAPKAP1;MAPKAP1	Body;Body;Body;Body;Body;Body		TRUE			1.72888	1.38014	2.07763	0.359366	10.0214	1.95805e-12	7.59316e-10	18.2588
cg22499572	chr6	32283840	-	OpenSea	C6orf10	Body					-1.42923	-1.71753	-1.14092	0.84184	-10.0212	1.95936e-12	7.59316e-10	18.2582
cg09410234	chr1	111217715	+	Island	KCNA3	TSS200			Promoter_Associated		1.52864	1.22024	1.83704	-1.1445	10.02	1.96632e-12	7.61366e-10	18.2547
cg04902474	chr1	33233473	-	N_Shelf	KIAA1522	Body					1.2733	1.0164	1.53021	-0.990897	10.0191	1.97132e-12	7.6254e-10	18.2523
cg09248660	chr6	24969848	+	OpenSea				TRUE			-1.26042	-1.51474	-1.0061	0.0701156	-10.0188	1.97269e-12	7.6254e-10	18.2516
cg07629355	chr11	133825519	+	Island	IGSF9B	Body	DMR		Unclassified		2.33185	1.86131	2.80239	-1.08762	10.018	1.97744e-12	7.63729e-10	18.2492
cg15771432	chr7	157477308	+	Island	PTPRN2;PTPRN2;PTPRN2	Body;Body;Body			Unclassified_Cell_type_specific	TRUE	1.47126	1.17436	1.76815	0.717372	10.0175	1.98036e-12	7.6421e-10	18.2478
cg03973705	chr16	24174850	+	OpenSea	PRKCB;PRKCB	Body;Body		TRUE	Unclassified_Cell_type_specific		-1.28833	-1.54835	-1.02831	0.920877	-10.016	1.98877e-12	7.66807e-10	18.2437
cg06784187	chr11	5433817	+	OpenSea							-0.795662	-0.956273	-0.635051	1.24999	-10.0145	1.99755e-12	7.69543e-10	18.2394
cg00112465	chr3	128719999	+	Island	CCDC48	TSS1500					2.31529	1.84785	2.78273	-0.36204	10.0127	2.0076e-12	7.72763e-10	18.2345
cg05935800	chr1	226023590	+	OpenSea	EPHX1;EPHX1	Body;Body		TRUE			1.21644	0.970753	1.46213	-0.0598278	10.0088	2.03024e-12	7.80605e-10	18.2236
cg26099432	chr6	73103615	-	OpenSea	RIMS1;RIMS1;RIMS1;RIMS1;RIMS1;RIMS1	Body;Body;Body;Body;Body;Body					-1.24154	-1.4923	-0.990776	0.316908	-10.0086	2.0314e-12	7.80605e-10	18.223
cg25998794	chr14	105783687	-	S_Shore	PACS2;PACS2	Body;Body				TRUE	1.21445	0.96915	1.45976	0.733192	10.0081	2.03445e-12	7.81119e-10	18.2216
cg25379036	chr6	125544500	+	OpenSea	TPD52L1;TPD52L1;TPD52L1;TPD52L1	Body;Body;Body;Body		TRUE			1.66933	1.33205	2.0066	0.810818	10.0054	2.05043e-12	7.86376e-10	18.2139
cg03940848	chr1	229543112	-	Island							1.96583	1.56864	2.36302	0.259134	10.0052	2.05158e-12	7.86376e-10	18.2134
cg14832904	chr2	54087028	+	Island	GPR75;LOC100302652;GPR75	5'UTR;1stExon;1stExon		TRUE			1.35535	1.08147	1.62922	0.818274	10.0039	2.05916e-12	7.87967e-10	18.2098
cg09226986	chr6	160852328	+	OpenSea	SLC22A3	Body		TRUE			1.52394	1.21599	1.83188	0.985266	10.0039	2.05919e-12	7.87967e-10	18.2098
cg00339556	chr5	16180048	-	Island	MARCH11	TSS200					1.77786	1.41856	2.13716	-0.326431	10.0026	2.06693e-12	7.90269e-10	18.2061
cg26053346	chr3	66454856	+	OpenSea	LRIG1	Body		TRUE			1.07306	0.856161	1.28996	0.470755	10.0009	2.07666e-12	7.93323e-10	18.2016
cg18986651	chr3	145860909	-	OpenSea	PLOD2;PLOD2	Body;Body		TRUE			1.38776	1.10716	1.66836	0.534387	9.99788	2.09493e-12	7.99633e-10	18.193
cg06940705	chr1	14924712	+	Island	KIAA1026;KIAA1026	TSS1500;TSS1500	DMR				1.69993	1.35619	2.04366	-0.0659664	9.9973	2.09841e-12	8.00295e-10	18.1914
cg03719070	chr2	74668976	-	Island	RTKN;RTKN;RTKN;RTKN	1stExon;TSS1500;5'UTR;TSS1500			Unclassified		-1.29297	-1.55444	-1.03149	-1.66381	-9.99606	2.10591e-12	8.02483e-10	18.1879
cg24044478	chr8	145035191	+	OpenSea	PLEC1;PLEC1	Body;Body					1.11752	0.891492	1.34355	1.99516	9.99469	2.11421e-12	8.04932e-10	18.1841
cg23697406	chr7	155744359	+	OpenSea				TRUE		TRUE	-1.88783	-2.26967	-1.50599	0.413278	-9.99441	2.11586e-12	8.04932e-10	18.1833
cg01169521	chr14	19746900	+	OpenSea							-1.11705	-1.34301	-0.891099	0.742695	-9.99368	2.12032e-12	8.05955e-10	18.1813
cg04590638	chr16	84256865	+	S_Shore	KCNG4	Body					-1.28784	-1.54838	-1.0273	0.815306	-9.9922	2.12934e-12	8.08672e-10	18.1772
cg18236877	chr1	10733511	+	OpenSea	CASZ1;CASZ1	Body;Body					1.59757	1.27436	1.92078	-0.420144	9.99193	2.13101e-12	8.08672e-10	18.1764
cg16970323	chr20	42697667	+	OpenSea	TOX2;TOX2;TOX2;TOX2	3'UTR;3'UTR;3'UTR;3'UTR					-1.56378	-1.88025	-1.24732	0.0551694	-9.98904	2.14875e-12	8.14729e-10	18.1683
cg01574513	chr16	85981720	-	Island					Promoter_Associated		-1.75819	-2.11404	-1.40233	0.947617	-9.98764	2.15739e-12	8.17325e-10	18.1644
cg13577076	chr7	752456	+	S_Shore	PRKAR1B;PRKAR1B;PRKAR1B;PRKAR1B;PRKAR1B;PRKAR1B	5'UTR;5'UTR;TSS1500;5'UTR;5'UTR;5'UTR				TRUE	2.57772	2.05595	3.09949	-0.16295	9.98684	2.1624e-12	8.18544e-10	18.1621
cg03676298	chr3	48078103	-	OpenSea	MAP4;MAP4;MAP4	5'UTR;5'UTR;5'UTR		TRUE			1.31618	1.04971	1.58265	1.54771	9.98486	2.17471e-12	8.22522e-10	18.1566
cg19610615	chr14	78446340	+	N_Shore				TRUE			-1.37293	-1.6509	-1.09496	-0.809562	-9.98438	2.1777e-12	8.22552e-10	18.1553
cg22968401	chr17	27370009	+	OpenSea	PIPOX;PIPOX	5'UTR;1stExon					-1.0367	-1.24659	-0.826797	-0.947288	-9.98427	2.1784e-12	8.22552e-10	18.155
cg01595505	chr19	39905835	-	S_Shore	PLEKHG2	Body			Unclassified	TRUE	1.09034	0.869522	1.31116	1.14096	9.98166	2.19477e-12	8.28049e-10	18.1477
cg26079706	chr17	75425180	-	OpenSea	SEPT9;SEPT9;SEPT9;SEPT9;SEPT9	Body;Body;Body;Body;Body		TRUE	Promoter_Associated		0.970827	0.774191	1.16746	0.611004	9.98051	2.20205e-12	8.29772e-10	18.1444
cg04937184	chr14	54423845	-	S_Shore	BMP4;BMP4	TSS1500;TSS1500			Unclassified_Cell_type_specific	TRUE	-1.51714	-1.82443	-1.20984	-1.23754	-9.98037	2.20297e-12	8.29772e-10	18.144
cg25237113	chr2	80551812	-	S_Shelf	CTNNA2;CTNNA2	Body;Body		TRUE			-1.36153	-1.63735	-1.08571	0.491552	-9.97885	2.2126e-12	8.32413e-10	18.1398
cg20294080	chr1	17932629	+	OpenSea	ARHGEF10L;ARHGEF10L	Body;Body		TRUE			1.56327	1.24658	1.87996	-0.0966953	9.97869	2.21363e-12	8.32413e-10	18.1393
cg07528209	chr2	121549725	+	OpenSea							-1.2506	-1.50401	-0.99718	0.908172	-9.97603	2.23059e-12	8.38101e-10	18.1319
cg03778909	chr17	80833393	-	S_Shelf	TBCD	Body	CDMR	TRUE		TRUE	-1.8851	-2.26715	-1.50305	0.732109	-9.97435	2.24138e-12	8.41465e-10	18.1272
cg21077559	chr4	122686319	+	Island	TMEM155;TMEM155;LOC100192379	1stExon;5'UTR;Body				TRUE	2.06325	1.64505	2.48145	-0.885277	9.9733	2.24813e-12	8.42751e-10	18.1243
cg07419011	chr12	120688060	+	OpenSea	PXN;PXN;PXN	Body;TSS200;Body					1.0096	0.804963	1.21424	0.500048	9.97324	2.2485e-12	8.42751e-10	18.1241
cg00836101	chr15	39876248	+	S_Shelf	THBS1	Body	CDMR				1.51418	1.20724	1.82112	1.30813	9.97225	2.25495e-12	8.44473e-10	18.1213
cg06051411	chr17	73044991	-	S_Shore	KCTD2	Body	RDMR				1.0765	0.858229	1.29477	1.50439	9.96995	2.26989e-12	8.48963e-10	18.1149
cg13207326	chr4	4860190	-	Island	MSX1	TSS1500	RDMR				1.49888	1.19496	1.80279	0.288423	9.96983	2.27066e-12	8.48963e-10	18.1145
cg16444607	chr2	173061858	+	OpenSea			DMR			TRUE	-1.65124	-1.98607	-1.31641	-0.543508	-9.96924	2.2745e-12	8.49705e-10	18.1129
cg11650460	chr12	120538792	-	S_Shore	RAB35;RAB35	Body;Body		TRUE		TRUE	1.29535	1.03267	1.55802	0.864785	9.96886	2.27698e-12	8.49935e-10	18.1118
cg05175353	chr6	596127	-	OpenSea	EXOC2	Body					1.29764	1.03449	1.56078	2.26603	9.96856	2.27895e-12	8.49975e-10	18.111
cg25259754	chr1	157670220	-	OpenSea	FCRL3	Body					-1.2187	-1.46589	-0.971504	-0.0742434	-9.96625	2.29417e-12	8.54786e-10	18.1045
cg24190603	chr6	84418433	-	Island	SNAP91;SNAP91	Body;5'UTR	DMR	TRUE		TRUE	2.10012	1.67413	2.52612	-0.172783	9.96586	2.29674e-12	8.54786e-10	18.1034
cg10146692	chr8	145494342	-	N_Shore	BOP1	Body				TRUE	1.59881	1.27449	1.92313	-0.0173838	9.96543	2.29954e-12	8.54786e-10	18.1022
cg04164640	chr2	162137680	+	OpenSea						TRUE	-0.870816	-1.04747	-0.694166	-0.464843	-9.9652	2.3011e-12	8.54786e-10	18.1016
cg23047544	chr19	10928211	+	OpenSea	MIR199A1;DNM2;DNM2;DNM2;DNM2	TSS200;Body;Body;Body;Body				TRUE	0.958225	0.763843	1.15261	1.24532	9.96518	2.30121e-12	8.54786e-10	18.1015
cg11809014	chr17	39067081	-	OpenSea				TRUE			1.13223	0.902521	1.36194	1.93693	9.96398	2.30915e-12	8.57038e-10	18.0982
cg24024424	chr5	140858046	-	Island	PCDHGA4;PCDHGA12;PCDHGA11;PCDHGA11;PCDHGA9;PCDHGA1;PCDHGB1;PCDHGB6;PCDHGC3;PCDHGB3;PCDHGB7;PCDHGA6;PCDHGA8;PCDHGA10;PCDHGA5;PCDHGB4;PCDHGA3;PCDHGA2;PCDHGA7;PCDHGB2;PCDHGB5;PCDHGC3;PCDHGC3	Body;Body;Body;Body;Body;Body;Body;Body;1stExon;Body;Body;Body;Body;Body;Body;Body;Body;Body;Body;Body;Body;1stExon;Body			Unclassified		0.961542	0.766439	1.15664	-0.0241326	9.96275	2.31738e-12	8.59352e-10	18.0947
cg16143889	chr1	228102416	+	OpenSea				TRUE	Unclassified_Cell_type_specific		1.11837	0.891443	1.34531	1.96768	9.96248	2.31915e-12	8.59352e-10	18.094
cg26065247	chr7	37734052	+	OpenSea				TRUE			-1.42484	-1.71398	-1.13571	-0.16764	-9.96199	2.32243e-12	8.59871e-10	18.0926
cg26226576	chr1	234721577	-	OpenSea				TRUE			1.61706	1.28889	1.94522	1.35457	9.96107	2.32858e-12	8.61447e-10	18.09
cg27385773	chr3	50201416	+	OpenSea	SEMA3F	Body		TRUE		TRUE	0.954077	0.760431	1.14772	0.591029	9.95973	2.33757e-12	8.64075e-10	18.0863
cg02825728	chr21	31540204	+	OpenSea	CLDN17	TSS1500					-1.14581	-1.37847	-0.913141	0.508079	-9.95531	2.36744e-12	8.74409e-10	18.0739
cg01671881	chr20	31804901	-	OpenSea	C20orf71;C20orf71	TSS1500;TSS1500					-1.69394	-2.03796	-1.34993	0.32483	-9.95401	2.37631e-12	8.76975e-10	18.0702
cg14185201	chr14	79162188	+	OpenSea	NRXN3	Body					-1.0412	-1.25268	-0.829717	-0.459748	-9.95259	2.38605e-12	8.79857e-10	18.0663
cg00313094	chr8	65603587	-	OpenSea	CYP7B1	Body		TRUE			-1.301	-1.56527	-1.03672	0.430049	-9.95174	2.39191e-12	8.81282e-10	18.0639
cg00598021	chr4	10113794	-	N_Shelf	WDR1;WDR1	Body;Body			Promoter_Associated		1.49483	1.19118	1.79849	0.722016	9.95147	2.39378e-12	8.81282e-10	18.0631
cg23049823	chr11	92715639	+	OpenSea	MTNR1B	3'UTR					-1.44213	-1.73513	-1.14912	0.627044	-9.9495	2.40738e-12	8.85576e-10	18.0576
cg12191400	chr19	58575066	-	S_Shelf	ZNF135;ZNF135;ZNF135;ZNF135;ZNF135	Body;Body;Body;Body;3'UTR					-1.41087	-1.69759	-1.12415	1.12495	-9.94721	2.42327e-12	8.90625e-10	18.0512
cg19044550	chr11	70308049	-	N_Shore							-1.33069	-1.60113	-1.06026	-0.0621273	-9.94696	2.42501e-12	8.90625e-10	18.0505
cg19702194	chr2	121051780	+	OpenSea	RALB	3'UTR			Gene_Associated_Cell_type_specific		1.02522	0.816828	1.2336	1.91411	9.94526	2.43689e-12	8.94269e-10	18.0457
cg08085029	chr13	40028098	+	OpenSea	LHFP	Body	CDMR				-1.70403	-2.05057	-1.35749	0.961912	-9.94031	2.47187e-12	9.06379e-10	18.0318
cg03855592	chr7	113034122	+	OpenSea				TRUE			-1.43985	-1.7327	-1.147	0.319416	-9.93894	2.48163e-12	9.08177e-10	18.028
cg10672108	chr11	58389987	+	OpenSea	CNTF;ZFP91-CNTF	TSS200;Body					1.4564	1.16018	1.75263	0.959549	9.93882	2.48249e-12	9.08177e-10	18.0276
cg00806214	chr16	521912	+	OpenSea	RAB11FIP3	Body		TRUE		TRUE	1.36646	1.08853	1.64439	2.04698	9.93878	2.48275e-12	9.08177e-10	18.0275
cg14258250	chr9	139255778	-	Island				TRUE	Unclassified		1.16113	0.924897	1.39736	1.95078	9.93613	2.50175e-12	9.14334e-10	18.0201
cg16310003	chr12	122297080	+	OpenSea	HPD	TSS1500		TRUE		TRUE	1.44526	1.15122	1.73931	1.00843	9.93588	2.50358e-12	9.14334e-10	18.0194
cg26758551	chr1	209921096	-	Island				TRUE	Promoter_Associated		-1.00897	-1.21426	-0.803676	-1.90243	-9.93524	2.50822e-12	9.14752e-10	18.0176
cg24069602	chr17	62045522	-	OpenSea	SCN4A	Body					-1.20481	-1.44995	-0.959664	-0.267759	-9.93516	2.50873e-12	9.14752e-10	18.0174
cg08074851	chr2	47797590	-	Island	KCNK12	TSS200	DMR				1.67595	1.33493	2.01697	0.0407923	9.93469	2.51215e-12	9.15267e-10	18.0161
cg16209064	chr4	187766591	-	OpenSea				TRUE		TRUE	-1.39183	-1.67508	-1.10858	-0.222487	-9.93333	2.52205e-12	9.17885e-10	18.0122
cg17300544	chr17	75369091	+	Island	SEPT9;SEPT9;SEPT9;SEPT9	TSS200;5'UTR;Body;Body			Unclassified		2.43101	1.93627	2.92575	0.0909669	9.93314	2.52336e-12	9.17885e-10	18.0117
cg12669271	chr8	118987299	+	OpenSea	EXT1	Body		TRUE			1.15951	0.923507	1.39551	1.82892	9.93201	2.53161e-12	9.20153e-10	18.0086
cg09685096	chr1	86157111	+	OpenSea	ZNHIT6;ZNHIT6	Body;Body		TRUE			1.72975	1.37767	2.08184	0.889689	9.93145	2.5357e-12	9.20907e-10	18.007
cg23501406	chr11	637035	+	Island	DRD4	TSS1500	DMR		Unclassified_Cell_type_specific		2.13656	1.70165	2.57147	-0.469858	9.93095	2.53933e-12	9.21493e-10	18.0056
cg20634967	chr13	58204224	-	Island			CDMR		Unclassified	TRUE	2.00414	1.59612	2.41217	1.38092	9.9293	2.55147e-12	9.25163e-10	18.0009
cg07972135	chr11	105481322	-	Island	GRIA4;GRIA4;GRIA4;GRIA4	5'UTR;5'UTR;5'UTR;TSS200	DMR		Unclassified_Cell_type_specific		1.75625	1.39866	2.11384	0.466849	9.92831	2.55876e-12	9.25967e-10	17.9982
cg15693572	chr3	22412385	-	N_Shore			RDMR				-1.37636	-1.65661	-1.09611	-0.379648	-9.92801	2.56096e-12	9.25967e-10	17.9973
cg11367260	chr10	132684529	-	OpenSea							-1.20416	-1.44935	-0.958973	-0.537132	-9.92794	2.56143e-12	9.25967e-10	17.9971
cg18044622	chr12	91348242	+	S_Shore	C12orf12	1stExon					-1.11117	-1.33742	-0.884913	1.17038	-9.92789	2.5618e-12	9.25967e-10	17.997
cg02730156	chr21	38069950	+	Island			DMR				2.29611	1.82854	2.76367	-1.04901	9.92717	2.56716e-12	9.26662e-10	17.995
cg25717032	chr19	35981549	+	OpenSea	KRTDAP	TSS200					-1.00656	-1.21153	-0.801588	-0.474227	-9.92708	2.56779e-12	9.26662e-10	17.9947
cg21461281	chr7	11730278	-	OpenSea	THSD7A	Body		TRUE			-1.52297	-1.83311	-1.21283	0.515499	-9.92681	2.56982e-12	9.26665e-10	17.994
cg23349517	chr2	20064988	-	N_Shelf							-1.39676	-1.68126	-1.11226	0.405932	-9.92458	2.58639e-12	9.31901e-10	17.9877
cg21109744	chr3	126113743	-	Island	CCDC37	TSS200		TRUE			1.81303	1.44372	2.18235	-0.761095	9.92389	2.59153e-12	9.33018e-10	17.9858
cg09495207	chr16	67978445	-	OpenSea	SLC12A4;SLC12A4;SLC12A4;SLC12A4;SLC12A4;LCAT	3'UTR;3'UTR;3'UTR;3'UTR;3'UTR;TSS1500				TRUE	1.23071	0.979984	1.48143	0.110602	9.92281	2.59953e-12	9.35162e-10	17.9828
cg26777883	chr8	688417	-	Island			DMR		Unclassified_Cell_type_specific		2.01231	1.60231	2.4223	0.650938	9.9218	2.60715e-12	9.37163e-10	17.9799
cg25636478	chr20	6750989	+	S_Shore	BMP2	Body	DMR				2.49861	1.98926	3.00795	-0.987393	9.91652	2.64713e-12	9.50786e-10	17.9651
cg14003974	chr14	103497991	-	OpenSea	CDC42BPB	Body		TRUE			1.62469	1.29347	1.9559	0.126312	9.91589	2.65189e-12	9.51746e-10	17.9633
cg14384748	chr12	132859951	+	Island	GALNT9	Body					-1.67953	-2.02196	-1.33709	-0.301655	-9.91474	2.6607e-12	9.5416e-10	17.9601
cg03932978	chr6	55444488	+	S_Shore	HMGCLL1;HMGCLL1	TSS1500;TSS1500		TRUE			-1.03961	-1.25162	-0.827606	0.242374	-9.91283	2.67535e-12	9.5866e-10	17.9547
cg08326879	chr10	133143121	+	S_Shore					Unclassified_Cell_type_specific		-1.30936	-1.5764	-1.04233	0.433488	-9.91215	2.68065e-12	9.59803e-10	17.9528
cg19216204	chr3	37274578	-	OpenSea							-0.736663	-0.886912	-0.586414	1.03548	-9.91132	2.68704e-12	9.61338e-10	17.9505
cg18396660	chr6	68599196	+	OpenSea							-0.851439	-1.02515	-0.677731	-1.41261	-9.9085	2.70894e-12	9.68415e-10	17.9426
cg03130910	chr1	234908226	+	OpenSea			DMR	TRUE	Promoter_Associated	TRUE	-1.25281	-1.50847	-0.997143	-1.5617	-9.90577	2.73036e-12	9.75308e-10	17.9349
cg12626957	chr3	187770324	+	OpenSea				TRUE			1.68429	1.34054	2.02803	0.246705	9.905	2.73646e-12	9.76725e-10	17.9327
cg18327762	chr7	135356425	+	OpenSea	PL-5283	Body		TRUE			0.825359	0.656873	0.993844	1.5628	9.90272	2.75446e-12	9.82381e-10	17.9263
cg17317869	chr12	53170909	-	OpenSea	KRT76	1stExon					-1.24944	-1.50452	-0.994358	0.722887	-9.90175	2.76221e-12	9.84375e-10	17.9236
cg17551002	chr1	158517849	+	OpenSea	OR6Y1	1stExon					-1.4655	-1.76471	-1.16628	0.590883	-9.90078	2.76992e-12	9.85994e-10	17.9209
cg14559879	chr1	178902042	+	OpenSea				TRUE			1.64292	1.30747	1.97837	1.1837	9.90064	2.77107e-12	9.85994e-10	17.9205
cg17819831	chr1	54852813	+	N_Shelf	SSBP3;SSBP3;SSBP3	Body;Body;Body					0.814029	0.647767	0.98029	1.65899	9.89745	2.79664e-12	9.94317e-10	17.9115
cg25959472	chr5	171384415	+	OpenSea	FBXW11;FBXW11;FBXW11	Body;Body;Body		TRUE			1.49203	1.18723	1.79682	-0.0966722	9.89561	2.81155e-12	9.9884e-10	17.9063
cg17991823	chr18	12254473	+	Island	CIDEA;CIDEA	Body;TSS200		TRUE		TRUE	1.51834	1.20812	1.82857	0.332709	9.8938	2.82625e-12	1.00328e-09	17.9013
cg05202300	chr11	24346161	-	OpenSea				TRUE			-1.29582	-1.56064	-1.03101	-0.222749	-9.89192	2.84161e-12	1.00795e-09	17.896
cg13414270	chr2	45465395	-	OpenSea				TRUE	Unclassified_Cell_type_specific	TRUE	-1.65686	-1.99548	-1.31824	-1.10555	-9.89124	2.8472e-12	1.00915e-09	17.8941
cg05649906	chr5	14283950	+	OpenSea	TRIO	Body		TRUE			1.05468	0.8391	1.27027	0.718034	9.88967	2.8601e-12	1.01293e-09	17.8897
cg09333221	chr7	30804200	+	OpenSea				TRUE			1.53948	1.22475	1.85422	0.933267	9.88798	2.8741e-12	1.0171e-09	17.8849
cg12598025	chr5	172091816	-	OpenSea	NEURL1B	Body		TRUE	Unclassified_Cell_type_specific		1.48036	1.17769	1.78303	1.05467	9.88709	2.88144e-12	1.01891e-09	17.8824
cg15171154	chr3	30722557	+	OpenSea	TGFBR2;TGFBR2	Body;Body		TRUE			1.09664	0.872378	1.32091	1.28805	9.88509	2.89815e-12	1.02403e-09	17.8768
cg27326661	chr8	80922579	+	OpenSea	MRPS28	Body		TRUE			1.06544	0.847503	1.28337	1.31884	9.88274	2.91786e-12	1.0302e-09	17.8702
cg09748975	chr4	4864532	+	Island	MSX1	Body					1.40387	1.1167	1.69104	1.76405	9.88244	2.92034e-12	1.03027e-09	17.8693
cg13411923	chr12	122396677	+	OpenSea	WDR66	Body		TRUE	Unclassified_Cell_type_specific		1.40903	1.12076	1.6973	2.08965	9.88083	2.93395e-12	1.03323e-09	17.8648
cg26076236	chr6	56650375	-	OpenSea	DST;DST;DST;DST	Body;Body;Body;Body					-1.05659	-1.27276	-0.840422	1.08521	-9.88069	2.93518e-12	1.03323e-09	17.8644
cg24392274	chr9	130921842	+	N_Shore	C9orf16	TSS1500					-1.18453	-1.42688	-0.942188	-0.842707	-9.88065	2.93551e-12	1.03323e-09	17.8643
cg24974704	chr8	144577238	+	OpenSea	ZC3H3	Body				TRUE	1.49217	1.18684	1.7975	2.10171	9.87933	2.94668e-12	1.03636e-09	17.8606
cg08724254	chr10	72201741	-	S_Shore	NODAL	TSS1500	RDMR	TRUE		TRUE	-1.28453	-1.54742	-1.02164	-0.754755	-9.87758	2.96159e-12	1.0408e-09	17.8557
cg03916189	chr9	132360049	+	Island				TRUE	Unclassified_Cell_type_specific		-1.33957	-1.61375	-1.0654	-1.86987	-9.87687	2.96771e-12	1.04215e-09	17.8537
cg27391627	chr16	86704130	-	OpenSea				TRUE	Unclassified_Cell_type_specific		1.18652	0.94362	1.42942	1.35491	9.87462	2.98701e-12	1.04812e-09	17.8473
cg11527220	chr17	49041451	-	OpenSea	SPAG9;SPAG9	3'UTR;3'UTR					0.897539	0.713792	1.08129	1.87062	9.87432	2.98963e-12	1.04824e-09	17.8465
cg13761284	chr9	130708393	+	S_Shore	FAM102A;FAM102A	Body;Body					1.05199	0.836614	1.26736	1.58299	9.87397	2.99264e-12	1.04849e-09	17.8455
cg21621906	chr7	142494914	-	Island			DMR	TRUE			3.17208	2.52259	3.82157	-0.577159	9.87298	3.00121e-12	1.05068e-09	17.8427
cg17143518	chr18	20716545	-	Island	CABLES1;CABLES1	1stExon;Body					-0.746209	-0.899001	-0.593417	-2.26964	-9.87267	3.00389e-12	1.05074e-09	17.8419
cg13000789	chr6	56589255	+	OpenSea	DST;DST;DST;DST	Body;Body;Body;Body		TRUE			1.24	0.986095	1.49391	0.912699	9.8724	3.00623e-12	1.05074e-09	17.8411
cg03205238	chr2	128440053	-	OpenSea	LIMS2	TSS1500					1.60957	1.27998	1.93916	2.11373	9.87216	3.00829e-12	1.05074e-09	17.8404
cg00499837	chr11	119542542	+	OpenSea	PVRL1;PVRL1	Body;Body		TRUE		TRUE	1.30959	1.04139	1.57778	1.0824	9.87097	3.01867e-12	1.05347e-09	17.8371
cg17212153	chr5	88432540	+	OpenSea				TRUE			-1.31677	-1.58644	-1.0471	0.518709	-9.87074	3.0207e-12	1.05347e-09	17.8364
cg22060367	chr2	161957720	-	OpenSea				TRUE			0.810594	0.644542	0.976646	2.39282	9.86811	3.04372e-12	1.06068e-09	17.829
cg24840099	chr4	4864430	+	N_Shore	MSX1	Body	RDMR				1.44338	1.14761	1.73915	0.298668	9.86517	3.0696e-12	1.06889e-09	17.8208
cg23643343	chr17	1280152	+	OpenSea	YWHAE;YWHAE	Body;Body		TRUE			0.880064	0.699707	1.06042	-1.54077	9.86404	3.07967e-12	1.07158e-09	17.8176
cg11572080	chr6	111925158	+	OpenSea	TRAF3IP2;TRAF3IP2;TRAF3IP2	Body;5'UTR;5'UTR		TRUE			1.37223	1.09099	1.65347	0.809682	9.86345	3.08489e-12	1.07171e-09	17.8159
cg04537567	chr6	99296068	-	Island			DMR				2.21084	1.75773	2.66396	-0.884011	9.8634	3.08537e-12	1.07171e-09	17.8158
cg00915830	chr12	34448653	+	OpenSea							-1.296	-1.56162	-1.03038	1.16687	-9.8632	3.08711e-12	1.07171e-09	17.8152
cg25684151	chr8	126588554	+	OpenSea				TRUE			-1.59288	-1.91936	-1.2664	0.605933	-9.86287	3.0901e-12	1.07194e-09	17.8143
cg01251118	chr12	98050646	-	OpenSea							-1.25672	-1.51432	-0.999119	1.78009	-9.86198	3.09804e-12	1.07388e-09	17.8118
cg22091421	chr6	150359130	-	Island				TRUE			1.97242	1.56809	2.37676	-0.458282	9.86125	3.10459e-12	1.07513e-09	17.8097
cg17386213	chr6	108488335	+	Island	NR2E1	Body	RDMR				2.13662	1.69861	2.57463	0.403188	9.86087	3.10797e-12	1.07513e-09	17.8087
cg21886042	chr13	112076036	-	OpenSea							-1.63017	-1.96436	-1.29598	1.05718	-9.86079	3.10871e-12	1.07513e-09	17.8084
cg00073794	chr2	30041338	-	OpenSea	ALK	Body					1.07887	0.857689	1.30005	1.30407	9.86044	3.11183e-12	1.07539e-09	17.8074
cg24119990	chr3	187386810	+	N_Shore	SST	3'UTR	CDMR				-1.24881	-1.50486	-0.992755	0.386226	-9.85918	3.12318e-12	1.0785e-09	17.8039
cg16885861	chr11	2401346	-	S_Shore	CD81	Body			Unclassified_Cell_type_specific		1.03866	0.825644	1.25167	0.608141	9.85696	3.14331e-12	1.08463e-09	17.7976
cg07168939	chr8	143763412	-	OpenSea	PSCA	Body				TRUE	-1.06906	-1.28835	-0.849768	-0.0786543	-9.85502	3.16093e-12	1.08988e-09	17.7922
cg18115507	chr13	102069169	-	Island	NALCN	TSS1500				TRUE	2.14475	1.70476	2.58473	0.199441	9.854	3.17024e-12	1.09227e-09	17.7893
cg03537386	chr1	32155667	+	OpenSea	COL16A1	Body		TRUE		TRUE	-1.90421	-2.29489	-1.51354	0.635651	-9.85311	3.17844e-12	1.09427e-09	17.7868
cg23897083	chr12	34755568	-	OpenSea							-0.882024	-1.06299	-0.701059	0.120156	-9.85285	3.18083e-12	1.09427e-09	17.7861
cg23171103	chr5	174771462	-	OpenSea				TRUE			-1.67544	-2.01923	-1.33165	0.398137	-9.85165	3.19187e-12	1.09724e-09	17.7827
cg07012178	chr7	151304708	-	S_Shelf	PRKAG2;PRKAG2;PRKAG2	Body;Body;Body		TRUE			-2.03159	-2.44854	-1.61464	0.0442825	-9.8498	3.20897e-12	1.10195e-09	17.7775
cg12243858	chr7	149473178	-	S_Shelf	SSPO	1stExon					-0.894678	-1.0783	-0.711058	-1.10741	-9.84965	3.21041e-12	1.10195e-09	17.777
cg09187338	chr7	130588508	-	OpenSea				TRUE			-1.1021	-1.32831	-0.875882	-0.77308	-9.84854	3.22065e-12	1.10393e-09	17.7739
cg15293759	chr10	86040024	+	OpenSea							-1.22466	-1.47603	-0.973286	1.6527	-9.84851	3.221e-12	1.10393e-09	17.7738
cg20430826	chr2	3173292	+	OpenSea						TRUE	0.854924	0.679428	1.03042	1.90074	9.84773	3.22824e-12	1.10558e-09	17.7716
cg04176169	chr6	30080264	+	OpenSea	TRIM31	Body					-1.80493	-2.17547	-1.43439	0.347608	-9.84693	3.23568e-12	1.10729e-09	17.7694
cg04284192	chr7	150671500	+	N_Shore	KCNH2;KCNH2	Body;Body					-1.47261	-1.77493	-1.17028	-1.36842	-9.84657	3.23905e-12	1.10762e-09	17.7684
cg10453550	chr4	121763322	+	OpenSea	PRDM5	Body		TRUE			1.76979	1.40642	2.13316	-0.291046	9.84567	3.24749e-12	1.10967e-09	17.7658
cg10519271	chr1	28286837	+	Island	XKR8	1stExon		TRUE	Promoter_Associated		-0.780188	-0.940402	-0.619974	-2.40756	-9.84405	3.26277e-12	1.11406e-09	17.7613
cg05926314	chr7	157347105	-	S_Shore	PTPRN2;PTPRN2;PTPRN2	Body;Body;Body					-1.80488	-2.1756	-1.43416	-0.506948	-9.84185	3.28352e-12	1.12e-09	17.7551
cg14964285	chr12	4435533	-	S_Shore	C12orf5	Body			Unclassified_Cell_type_specific		1.17685	0.935125	1.41858	1.28427	9.84166	3.28537e-12	1.12e-09	17.7545
cg21434327	chr6	108993153	+	OpenSea	FOXO3;FOXO3	3'UTR;3'UTR		TRUE			0.744529	0.591597	0.897461	1.51777	9.84143	3.28752e-12	1.12e-09	17.7539
cg01030534	chr7	143579698	+	N_Shelf	FAM115A	5'UTR	DMR		Unclassified_Cell_type_specific	TRUE	2.71132	2.15437	3.26828	0.30155	9.84094	3.29218e-12	1.12075e-09	17.7525
cg23082657	chr19	15226044	+	S_Shore	ILVBL	3'UTR		TRUE		TRUE	1.16769	0.927814	1.40757	0.985544	9.84032	3.29811e-12	1.12144e-09	17.7508
cg02853152	chr4	6690702	+	OpenSea				TRUE	Promoter_Associated	TRUE	-1.29401	-1.55984	-1.02817	-1.98441	-9.84015	3.29975e-12	1.12144e-09	17.7503
cg27164770	chr13	94891445	-	OpenSea	GPC6	Body		TRUE			-1.70025	-2.04955	-1.35095	-0.350446	-9.83985	3.30257e-12	1.12144e-09	17.7495
cg13413488	chr9	130921913	-	N_Shore	C9orf16	TSS1500					-1.00348	-1.20964	-0.797314	-1.724	-9.83946	3.30627e-12	1.12144e-09	17.7484
cg27363745	chr13	55794927	+	OpenSea				TRUE			-1.44601	-1.7431	-1.14893	0.35658	-9.83944	3.30648e-12	1.12144e-09	17.7483
cg15185538	chr10	97366226	-	OpenSea	ALDH18A1;ALDH18A1	3'UTR;3'UTR					1.33152	1.05795	1.60509	1.71336	9.839	3.31072e-12	1.12204e-09	17.7471
cg19382175	chr5	149324712	+	OpenSea	PDE6A	TSS1500					1.18677	0.942927	1.43061	1.50735	9.83851	3.31544e-12	1.1228e-09	17.7457
cg06246474	chr7	101738831	+	OpenSea	CUX1;CUX1;CUX1	Body;Body;Body		TRUE			0.999811	0.794369	1.20525	1.98302	9.83791	3.32116e-12	1.12372e-09	17.744
cg12592691	chr7	51102023	+	OpenSea	COBL	Body		TRUE		TRUE	1.4901	1.18391	1.7963	0.262165	9.83771	3.32307e-12	1.12372e-09	17.7434
cg19380295	chr2	9243141	-	OpenSea				TRUE			-1.77193	-2.13605	-1.40781	0.599887	-9.83732	3.32685e-12	1.12417e-09	17.7423
cg17638160	chr5	177942470	-	N_Shelf	COL23A1	Body	CDMR				-1.06682	-1.28606	-0.847577	0.668767	-9.83656	3.33415e-12	1.12514e-09	17.7402
cg23336996	chr12	45686426	+	OpenSea	ANO6;ANO6;ANO6;ANO6	Body;Body;Body;TSS200					1.62545	1.29141	1.9595	1.03851	9.83651	3.33465e-12	1.12514e-09	17.74
cg19515108	chr12	123599873	-	OpenSea				TRUE			1.14414	0.908977	1.3793	-0.361596	9.83531	3.34618e-12	1.12777e-09	17.7367
cg13804171	chr9	112899496	+	OpenSea	AKAP2;AKAP2;PALM2-AKAP2;PALM2-AKAP2	Body;Body;Body;Body		TRUE			0.957645	0.760813	1.15448	2.01108	9.83519	3.34739e-12	1.12777e-09	17.7363
cg18692070	chr10	3466852	+	OpenSea							-1.48891	-1.79494	-1.18287	-0.446592	-9.83483	3.35082e-12	1.12809e-09	17.7353
cg18820595	chr19	41111131	+	Island	LTBP4;LTBP4;LTBP4	Body;Body;Body			Promoter_Associated		-1.07271	-1.29323	-0.852201	-2.09349	-9.83389	3.35994e-12	1.13033e-09	17.7327
cg23207527	chr6	17283113	+	S_Shore	RBM24;RBM24;RBM24	1stExon;Body;Body					1.89435	1.50476	2.28395	0.79598	9.82939	3.40395e-12	1.14429e-09	17.72
cg25119261	chr6	33081351	-	N_Shelf	HLA-DPB2	Body					-1.37896	-1.66264	-1.09528	0.387547	-9.82646	3.433e-12	1.15321e-09	17.7117
cg02331189	chr14	106180449	-	S_Shore							-1.48007	-1.78456	-1.17558	0.957024	-9.82619	3.43563e-12	1.15324e-09	17.7109
cg12411965	chr2	99177133	+	OpenSea	INPP4A;INPP4A;INPP4A;INPP4A	Body;Body;Body;Body		TRUE		TRUE	0.549253	0.436188	0.662317	1.61888	9.82021	3.49559e-12	1.17251e-09	17.6941
cg08006672	chr16	85427738	-	OpenSea					Unclassified	TRUE	1.45868	1.1584	1.75897	1.39077	9.81984	3.49938e-12	1.17292e-09	17.693
cg13378656	chr7	142494492	+	N_Shore				TRUE			1.83888	1.46029	2.21748	-0.497148	9.81867	3.51117e-12	1.17601e-09	17.6897
cg16534399	chr16	82226584	-	OpenSea				TRUE	Unclassified_Cell_type_specific		-1.73598	-2.09348	-1.37848	-0.804163	-9.8161	3.53741e-12	1.18227e-09	17.6825
cg03562528	chr14	94423943	-	OpenSea	ASB2	TSS200		TRUE			1.27321	1.01101	1.53541	1.36156	9.81608	3.5376e-12	1.18227e-09	17.6824
cg01112899	chr7	44278309	+	N_Shore	CAMK2B;CAMK2B;CAMK2B;CAMK2B;CAMK2B;CAMK2B;CAMK2B;CAMK2B	Body;Body;Body;Body;Body;Body;Body;Body					-1.64484	-1.98358	-1.30611	0.966605	-9.81608	3.53766e-12	1.18227e-09	17.6824
cg23300486	chr14	103294375	+	OpenSea	TRAF3;TRAF3;TRAF3	5'UTR;5'UTR;5'UTR					1.17927	0.936388	1.42216	2.11529	9.81499	3.54875e-12	1.18511e-09	17.6794
cg09955705	chr8	30253570	-	OpenSea	RBPMS;RBPMS;RBPMS;RBPMS	Body;Body;Body;Body		TRUE			1.31501	1.04415	1.58587	-0.396094	9.81435	3.5554e-12	1.18647e-09	17.6775
cg15713389	chr5	5568588	+	OpenSea							-1.26982	-1.53138	-1.00826	0.886414	-9.81407	3.55821e-12	1.18654e-09	17.6768
cg14723977	chr19	15532806	+	N_Shelf	WIZ	3'UTR					1.05112	0.834578	1.26766	1.87187	9.81266	3.57275e-12	1.19052e-09	17.6728
cg02018277	chr15	65116255	-	Island	PIF1	Body	DMR		Unclassified_Cell_type_specific		2.20487	1.75056	2.65919	-0.458519	9.81078	3.59225e-12	1.19539e-09	17.6675
cg19006220	chr2	4050719	-	Island			CDMR				-1.76548	-2.12926	-1.40171	2.30976	-9.81075	3.5926e-12	1.19539e-09	17.6674
cg13549174	chr9	133910264	-	N_Shore	LAMC3	Body					-1.58506	-1.91168	-1.25844	0.637116	-9.81019	3.59844e-12	1.19646e-09	17.6658
cg21258821	chr13	41702795	+	N_Shelf	KBTBD6;KBTBD6	3'UTR;1stExon					0.892889	0.708888	1.07689	0.692284	9.8096	3.60459e-12	1.19763e-09	17.6641
cg11088471	chr21	38085281	-	S_Shelf	SIM2;SIM2	Body;Body					1.53788	1.22093	1.85484	0.183867	9.80849	3.61619e-12	1.20061e-09	17.661
cg19961545	chr2	54087066	-	Island	GPR75;LOC100302652;LOC100302652;GPR75	5'UTR;1stExon;5'UTR;1stExon		TRUE			1.00918	0.801173	1.21718	0.896945	9.80773	3.62417e-12	1.20239e-09	17.6589
cg10566012	chr13	40121146	-	OpenSea	LHFP	Body		TRUE			-2.03711	-2.45709	-1.61713	0.706109	-9.80534	3.64934e-12	1.20986e-09	17.6521
cg00217080	chr2	4050767	-	Island			CDMR				-1.54696	-1.8659	-1.22802	1.75116	-9.80486	3.6544e-12	1.21065e-09	17.6508
cg08323277	chr2	20248420	-	N_Shelf	LAPTM4A	Body					1.07293	0.85171	1.29415	0.239551	9.8045	3.65823e-12	1.21104e-09	17.6497
cg05425602	chr8	135812896	+	OpenSea	MIR30B	TSS200					1.41684	1.1247	1.70898	1.7506	9.804	3.66351e-12	1.21191e-09	17.6483
cg04888174	chr12	33139435	+	OpenSea							-1.2604	-1.52032	-1.00049	0.439344	-9.80279	3.6763e-12	1.21526e-09	17.6449
cg04485850	chr20	60372565	-	N_Shore	CDH4	Body					-1.62926	-1.96527	-1.29324	-0.177707	-9.80174	3.68749e-12	1.21808e-09	17.642
cg13474998	chr3	53165031	+	S_Shore	RFT1	TSS1500					-1.09548	-1.32144	-0.869533	-1.92461	-9.80089	3.69661e-12	1.22021e-09	17.6396
cg06884882	chr1	45187946	-	N_Shore	C1orf228	Body	DMR		Unclassified_Cell_type_specific	TRUE	-0.784729	-0.946595	-0.622862	-0.809818	-9.80024	3.70359e-12	1.22163e-09	17.6377
cg12287154	chr6	1316815	+	N_Shore							-0.964524	-1.16353	-0.76552	-2.67456	-9.79776	3.73024e-12	1.22953e-09	17.6307
cg14514716	chr2	159867130	+	OpenSea	TANC1;TANC1	5'UTR;5'UTR		TRUE			1.33485	1.05943	1.61028	0.553632	9.79722	3.73608e-12	1.23057e-09	17.6292
cg18902742	chr3	62358610	+	Island	FEZF2	5'UTR					2.252	1.78726	2.71673	-0.16302	9.79576	3.75191e-12	1.23489e-09	17.6251
cg11846355	chr12	125042466	+	S_Shelf				TRUE		TRUE	1.18935	0.943897	1.4348	1.79078	9.79537	3.75624e-12	1.23543e-09	17.624
cg15574321	chr11	75897427	-	OpenSea	WNT11	3'UTR				TRUE	1.06169	0.842558	1.28083	1.44638	9.79405	3.77057e-12	1.23925e-09	17.6203
cg01569173	chr8	98288910	+	N_Shore	TSPYL5	1stExon	CDMR				-1.89858	-2.29047	-1.50668	1.37769	-9.79342	3.77751e-12	1.23992e-09	17.6185
cg06703803	chr12	110811045	+	OpenSea	ANAPC7	3'UTR					1.51846	1.20502	1.8319	0.863179	9.79312	3.78073e-12	1.23992e-09	17.6176
cg18845189	chr19	57683712	-	Island					Promoter_Associated	TRUE	2.0426	1.62096	2.46423	0.241823	9.79312	3.78078e-12	1.23992e-09	17.6176
cg11973330	chr13	114060319	+	S_Shelf							-1.80354	-2.17584	-1.43124	1.1387	-9.79282	3.78405e-12	1.2401e-09	17.6168
cg01866518	chr12	120673235	-	OpenSea	PXN;PXN;PXN	5'UTR;Body;Body		TRUE	Promoter_Associated	TRUE	1.0722	0.850848	1.29354	0.558665	9.79203	3.79266e-12	1.24204e-09	17.6146
cg16105461	chr11	61485853	+	N_Shelf	DAGLA	5'UTR		TRUE	Unclassified_Cell_type_specific	TRUE	1.01773	0.80761	1.22785	-0.144207	9.79135	3.80017e-12	1.2436e-09	17.6126
cg04058461	chr11	134662135	+	OpenSea				TRUE			-1.54611	-1.86533	-1.22689	0.874549	-9.79086	3.80557e-12	1.24436e-09	17.6113
cg20094066	chr2	43299482	-	S_Shelf				TRUE			0.794539	0.630488	0.95859	1.43283	9.79065	3.80792e-12	1.24436e-09	17.6106
cg14131220	chr9	34590742	+	Island	CNTFR;CNTFR	TSS1500;TSS1500	RDMR				-1.53796	-1.85554	-1.22037	-0.384456	-9.78954	3.82022e-12	1.24748e-09	17.6075
cg25076197	chr7	104681440	+	OpenSea	MLL5;MLL5	Body;Body					1.13559	0.901076	1.3701	1.63185	9.78883	3.82804e-12	1.24914e-09	17.6055
cg09820244	chr1	54790722	+	OpenSea	SSBP3;SSBP3;SSBP3	Body;Body;Body		TRUE	Unclassified_Cell_type_specific		1.41043	1.11907	1.70178	0.759226	9.78582	3.86159e-12	1.25722e-09	17.597
cg03308399	chr7	27146237	-	Island	HOXA3;HOXA3;HOXA3	3'UTR;3'UTR;3'UTR				TRUE	1.53113	1.21483	1.84742	1.00036	9.7857	3.86294e-12	1.25722e-09	17.5967
cg04037707	chr7	154704915	+	N_Shore					Unclassified		-1.22851	-1.4823	-0.974728	-0.85904	-9.78556	3.86446e-12	1.25722e-09	17.5963
cg21010472	chr2	242516906	-	N_Shelf				TRUE			1.21433	0.963473	1.46519	0.980012	9.78552	3.86497e-12	1.25722e-09	17.5961
cg22543892	chr7	85157964	+	OpenSea				TRUE			-1.38619	-1.67255	-1.09982	-0.333232	-9.78537	3.86658e-12	1.25722e-09	17.5957
cg10027639	chr11	23501632	+	OpenSea				TRUE			-0.965706	-1.16523	-0.766185	0.0813714	-9.78431	3.87853e-12	1.26021e-09	17.5927
cg04408488	chr13	28494116	+	Island	PDX1	TSS200				TRUE	-0.704431	-0.849993	-0.558868	-2.34731	-9.78277	3.89588e-12	1.26495e-09	17.5884
cg14032025	chr20	50721129	+	N_Shore	ZFP64	Body	DMR				2.34059	1.85686	2.82433	-0.115037	9.78125	3.91299e-12	1.2696e-09	17.5841
cg03878133	chr2	164593411	-	Island	FIGN	TSS1500	DMR				1.98893	1.57782	2.40004	-0.88304	9.77993	3.92799e-12	1.27357e-09	17.5804
cg04465154	chr8	9045558	+	OpenSea							-1.23283	-1.48767	-0.977988	-0.328054	-9.77928	3.93544e-12	1.27507e-09	17.5785
cg13306921	chr1	54863529	-	OpenSea	SSBP3;SSBP3;SSBP3	Body;Body;Body		TRUE			1.01556	0.805598	1.22552	0.744841	9.77772	3.95324e-12	1.27993e-09	17.5741
cg18857951	chr14	94395516	+	OpenSea	FAM181A	3'UTR					-1.24126	-1.4979	-0.984622	0.449946	-9.77727	3.95846e-12	1.28072e-09	17.5728
cg16537483	chr3	152019539	-	OpenSea	MBNL1;MBNL1;MBNL1;MBNL1;MBNL1;MBNL1;MBNL1	Body;Body;Body;Body;Body;Body;Body		TRUE			1.49623	1.18687	1.80559	0.900289	9.77701	3.96142e-12	1.28076e-09	17.5721
cg14884984	chr4	49521373	-	OpenSea							-0.606392	-0.731793	-0.480992	-0.0228227	-9.7753	3.98113e-12	1.28623e-09	17.5673
cg05226740	chr1	206671181	-	OpenSea							1.23899	0.982736	1.49525	1.38149	9.77396	3.99664e-12	1.29032e-09	17.5635
cg19355325	chr20	55839524	-	Island	BMP7	Body	DMR				-1.15952	-1.39939	-0.919658	-0.581213	-9.77209	4.01828e-12	1.29639e-09	17.5582
cg16407998	chr7	77770262	+	OpenSea	MAGI2	Body		TRUE			-1.38959	-1.67712	-1.10206	0.193427	-9.76954	4.0482e-12	1.30513e-09	17.551
cg26658728	chr16	66638210	+	N_Shore	CMTM3;CMTM3;CMTM3;CMTM3;CMTM3	5'UTR;1stExon;TSS1500;TSS200;TSS200				TRUE	1.97825	1.56883	2.38766	-1.46906	9.76768	4.07007e-12	1.31125e-09	17.5457
cg19314777	chr1	235477322	-	OpenSea	ARID4B;ARID4B	Body;Body		TRUE			1.14725	0.909794	1.38471	0.833605	9.76661	4.08266e-12	1.31438e-09	17.5427
cg16713069	chr1	117901175	+	OpenSea							-0.797057	-0.962049	-0.632064	1.09014	-9.7656	4.09464e-12	1.31731e-09	17.5399
cg16857771	chr7	56160409	-	OpenSea	PHKG1	5'UTR		TRUE		TRUE	1.53832	1.21986	1.85678	0.935888	9.76499	4.10191e-12	1.31871e-09	17.5381
cg06181286	chr3	27064121	+	OpenSea				TRUE			-1.3763	-1.66129	-1.09132	-0.431558	-9.7626	4.13049e-12	1.32697e-09	17.5314
cg19949550	chr14	94423704	+	OpenSea	ASB2;ASB2	5'UTR;1stExon		TRUE			1.01098	0.801627	1.22033	1.2344	9.76201	4.13751e-12	1.32829e-09	17.5297
cg07951151	chr2	10155062	-	OpenSea							-1.80059	-2.17348	-1.42769	0.807974	-9.76117	4.14756e-12	1.33002e-09	17.5273
cg03514404	chr7	143579665	+	N_Shelf	FAM115A	5'UTR			Unclassified_Cell_type_specific	TRUE	2.57515	2.04184	3.10846	0.020233	9.76108	4.14871e-12	1.33002e-09	17.5271
cg02218496	chr2	172948176	-	Island			RDMR				-1.11929	-1.35111	-0.887469	-0.840261	-9.76033	4.15772e-12	1.33197e-09	17.525
cg11618057	chr20	60469115	-	N_Shore	CDH4	Body	CDMR				-1.68368	-2.0324	-1.33496	0.12471	-9.76007	4.16088e-12	1.33204e-09	17.5242
cg07156115	chr7	17379753	-	OpenSea	AHR	Body					0.778658	0.617372	0.939944	1.41815	9.75942	4.16867e-12	1.33305e-09	17.5224
cg02482497	chr1	153610672	-	S_Shelf	C1orf77	Body					1.64172	1.30166	1.98178	0.551875	9.75927	4.17051e-12	1.33305e-09	17.522
cg15511286	chr13	111972919	-	OpenSea	C13orf16	TSS200					-2.2588	-2.72669	-1.79091	0.545353	-9.75909	4.17278e-12	1.33305e-09	17.5214
cg27115863	chr22	37921640	-	OpenSea			DMR	TRUE		TRUE	-1.16187	-1.40255	-0.921196	-1.86138	-9.75883	4.1759e-12	1.33311e-09	17.5207
cg15112032	chr13	58204365	-	S_Shore	PCDH17	TSS1500	CDMR		Unclassified	TRUE	2.15815	1.71106	2.60523	-0.00456842	9.7581	4.18468e-12	1.33498e-09	17.5187
cg00061811	chr6	170475845	-	S_Shore						TRUE	-1.64376	-1.98432	-1.30319	1.04775	-9.75682	4.20023e-12	1.33901e-09	17.515
cg11749792	chr8	124730091	-	OpenSea	ANXA13;ANXA13	Body;Body					-1.5163	-1.83047	-1.20213	0.0169359	-9.75657	4.20334e-12	1.33907e-09	17.5143
cg00459445	chr7	8126369	+	OpenSea	GLCCI1	3'UTR					0.861055	0.682622	1.03949	1.14255	9.75507	4.22161e-12	1.34208e-09	17.5101
cg08120023	chr1	116947203	-	OpenSea	C1orf203;ATP1A1;ATP1A1;ATP1A1;C1orf203	Body;3'UTR;3'UTR;3'UTR;Body			Gene_Associated_Cell_type_specific		1.02855	0.815404	1.24169	-0.00654918	9.75506	4.22176e-12	1.34208e-09	17.5101
cg00986203	chr1	80366403	+	OpenSea				TRUE			-1.26649	-1.52894	-1.00404	0.567276	-9.755	4.22253e-12	1.34208e-09	17.5099
cg09314495	chr7	90454617	+	OpenSea	CDK14	Body		TRUE			-1.80452	-2.17847	-1.43056	0.33593	-9.75483	4.22457e-12	1.34208e-09	17.5094
cg05132905	chr2	38600367	-	N_Shelf	ATL2;ATL2;ATL2	Body;Body;Body					1.14894	0.910834	1.38704	2.11943	9.75445	4.22926e-12	1.34264e-09	17.5083
cg03414318	chr20	34894648	+	Island			DMR		Unclassified	TRUE	2.28253	1.80947	2.75559	0.535983	9.75387	4.23636e-12	1.34396e-09	17.5067
cg21108215	chr1	183791720	+	OpenSea	RGL1	Body		TRUE			1.4594	1.1569	1.76191	1.11122	9.75253	4.25285e-12	1.34799e-09	17.5029
cg22175943	chr7	80329687	+	OpenSea				TRUE			1.17201	0.929069	1.41495	1.74279	9.75227	4.25615e-12	1.34799e-09	17.5021
cg07184627	chr18	74796580	-	N_Shelf	MBP;MBP	Body;Body					1.40118	1.11073	1.69163	0.273158	9.75212	4.25793e-12	1.34799e-09	17.5017
cg21366602	chr1	51887613	-	OpenSea	EPS15;EPS15	1stExon;Body					0.878332	0.696248	1.06042	1.61502	9.7513	4.26811e-12	1.35027e-09	17.4994
cg23082393	chr6	112471108	-	OpenSea	LAMA4;LAMA4;LAMA4	Body;Body;Body		TRUE			1.64899	1.30713	1.99084	0.874595	9.75106	4.27108e-12	1.35028e-09	17.4987
cg21670828	chr2	102410963	+	OpenSea	MAP4K4;MAP4K4;MAP4K4	Body;Body;Body		TRUE			0.862301	0.683505	1.0411	1.84281	9.74935	4.29238e-12	1.35608e-09	17.4939
cg19084629	chr12	117407879	+	OpenSea	FBXW8;FBXW8	Body;Body		TRUE			0.927816	0.73542	1.12021	1.94946	9.74858	4.30199e-12	1.35817e-09	17.4917
cg11452043	chr2	131814000	+	OpenSea	FAM168B	Body		TRUE			1.20732	0.956957	1.45769	2.19539	9.74818	4.30696e-12	1.3588e-09	17.4906
cg26816636	chr5	179495386	-	N_Shelf	RNF130	Body	CDMR				1.15948	0.919024	1.39994	0.681058	9.74765	4.31351e-12	1.35993e-09	17.4891
cg06982885	chr16	89029055	-	OpenSea	CBFA2T3	Body					-1.99136	-2.40446	-1.57826	1.55804	-9.74466	4.35116e-12	1.37054e-09	17.4806
cg05595692	chr2	75059313	+	N_Shore	HK2	TSS1500			Unclassified_Cell_type_specific		-1.50727	-1.81996	-1.19457	-0.249478	-9.74412	4.35797e-12	1.37054e-09	17.4791
cg03498081	chr16	80061357	+	OpenSea			DMR		Unclassified_Cell_type_specific	TRUE	-1.67805	-2.02618	-1.32992	-0.999714	-9.74403	4.35908e-12	1.37054e-09	17.4788
cg05580603	chr6	170606266	-	Island				TRUE			-1.09536	-1.3226	-0.868116	-2.12359	-9.74403	4.35917e-12	1.37054e-09	17.4788
cg19175193	chr6	41007450	-	OpenSea	UNC5CL	TSS1500			Unclassified	TRUE	-1.5663	-1.89134	-1.24125	0.357676	-9.7411	4.39634e-12	1.38127e-09	17.4705
cg08104415	chr17	12452369	-	OpenSea				TRUE			1.31772	1.04422	1.59123	2.13248	9.73957	4.41591e-12	1.38647e-09	17.4662
cg18220786	chr14	97446280	+	OpenSea			RDMR				1.25161	0.991783	1.51143	0.267201	9.73785	4.43803e-12	1.39245e-09	17.4613
cg00026412	chr10	62059894	-	OpenSea	ANK3	Body		TRUE	Unclassified_Cell_type_specific		0.722683	0.572646	0.87272	1.88748	9.73696	4.4495e-12	1.39442e-09	17.4588
cg23146346	chr6	17282859	+	S_Shore	RBM24;RBM24;RBM24	TSS200;5'UTR;Body					1.53025	1.21255	1.84795	0.562135	9.73689	4.45042e-12	1.39442e-09	17.4586
cg16553757	chr15	67007131	-	OpenSea	SMAD6;SMAD6;SMAD6	Body;Body;Body		TRUE			1.39862	1.10823	1.68901	1.00595	9.73633	4.45764e-12	1.39573e-09	17.457
cg09754243	chr16	73083863	+	S_Shore	ZFHX3	5'UTR	RDMR				0.903495	0.715902	1.09109	2.3981	9.73609	4.46083e-12	1.39577e-09	17.4563
cg12120430	chr3	187935971	-	OpenSea	LPP;LPP	5'UTR;5'UTR		TRUE			1.52517	1.20847	1.84187	1.44774	9.73527	4.47142e-12	1.3972e-09	17.454
cg13596036	chr19	41773743	-	S_Shelf	HNRNPUL1;HNRNPUL1	Body;5'UTR					0.837028	0.663221	1.01083	0.705049	9.73526	4.47153e-12	1.3972e-09	17.454
cg25181651	chr2	1748132	+	Island	PXDN	1stExon	DMR			TRUE	2.08347	1.65076	2.51618	-0.7863	9.73344	4.49525e-12	1.4032e-09	17.4488
cg06976213	chr18	77392535	-	N_Shelf					Unclassified_Cell_type_specific		-1.09992	-1.32836	-0.871475	0.698163	-9.73331	4.49688e-12	1.4032e-09	17.4485
cg03145386	chr6	167637331	-	S_Shelf				TRUE			-1.40602	-1.69811	-1.11392	1.33079	-9.73077	4.53018e-12	1.41186e-09	17.4413
cg06057566	chr13	78493561	-	S_Shore	EDNRB;EDNRB;EDNRB	TSS1500;5'UTR;TSS1500	CDMR	TRUE	Unclassified		1.91847	1.51992	2.31702	-0.398022	9.73073	4.53082e-12	1.41186e-09	17.4412
cg23733739	chr8	97109610	-	OpenSea				TRUE			-1.63725	-1.97745	-1.29704	0.587692	-9.72852	4.55999e-12	1.41998e-09	17.4349
cg14672084	chr5	140857941	+	Island	PCDHGA4;PCDHGA12;PCDHGA11;PCDHGA11;PCDHGA9;PCDHGA1;PCDHGB1;PCDHGB6;PCDHGC3;PCDHGB3;PCDHGB7;PCDHGA6;PCDHGA8;PCDHGA10;PCDHGA5;PCDHGB4;PCDHGA3;PCDHGA2;PCDHGA7;PCDHGB2;PCDHGB5;PCDHGC3;PCDHGC3	Body;Body;Body;Body;Body;Body;Body;Body;1stExon;Body;Body;Body;Body;Body;Body;Body;Body;Body;Body;Body;Body;1stExon;Body		TRUE	Unclassified		0.970488	0.768815	1.17216	2.2385	9.72785	4.56888e-12	1.42178e-09	17.433
cg15430661	chr12	52403817	-	S_Shelf	GRASP	Body		TRUE	Unclassified_Cell_type_specific	TRUE	1.01929	0.807455	1.23112	1.55346	9.72705	4.5794e-12	1.42409e-09	17.4308
cg21298249	chr15	77734286	+	OpenSea	HMG20A	5'UTR		TRUE			1.14464	0.90674	1.38254	0.297557	9.7263	4.5895e-12	1.42625e-09	17.4286
cg08544192	chr3	147656523	+	OpenSea							-1.40326	-1.69495	-1.11158	0.41513	-9.72526	4.60337e-12	1.42949e-09	17.4257
cg18203366	chr1	200010626	-	Island	NR5A2;NR5A2	Body;Body	RDMR				2.00647	1.58939	2.42355	-0.865623	9.72497	4.60719e-12	1.42949e-09	17.4249
cg13774342	chr13	50702795	-	N_Shore			CDMR		Unclassified_Cell_type_specific		1.10521	0.875469	1.33495	1.6373	9.72473	4.61038e-12	1.42949e-09	17.4242
cg14153069	chr9	131683257	+	OpenSea	PHYHD1;PHYHD1;PHYHD1;PHYHD1;PHYHD1	1stExon;5'UTR;1stExon;TSS1500;5'UTR		TRUE	Unclassified		0.988864	0.7833	1.19443	1.60251	9.72442	4.61464e-12	1.42949e-09	17.4233
cg24682551	chr1	116519623	+	S_Shore	SLC22A15	Body			Unclassified		-1.18616	-1.43273	-0.939577	-0.839919	-9.72435	4.61556e-12	1.42949e-09	17.4231
cg14660328	chr11	79878290	+	OpenSea				TRUE			-1.3161	-1.58972	-1.04249	0.630923	-9.72356	4.62612e-12	1.43068e-09	17.4209
cg22107662	chr22	20462514	-	S_Shore	RIMBP3	TSS1500					-1.08231	-1.30732	-0.8573	1.7254	-9.72354	4.62644e-12	1.43068e-09	17.4208
cg09975620	chr13	28498384	-	Island	PDX1	Body	DMR				2.71825	2.15311	3.28338	0.185141	9.72325	4.63025e-12	1.43068e-09	17.42
cg12613632	chr1	95385935	-	OpenSea	CNN3	Body		TRUE			1.52536	1.20823	1.8425	0.273836	9.72313	4.63193e-12	1.43068e-09	17.4196
cg10059167	chr13	64311555	+	OpenSea	OR7E156P	TSS200					-2.08101	-2.51371	-1.64832	1.03826	-9.72228	4.64336e-12	1.43303e-09	17.4172
cg16510409	chr19	20844070	+	OpenSea	ZNF626;ZNF626	Body;Body			Unclassified	TRUE	1.20039	0.950796	1.44999	-0.99814	9.7221	4.64583e-12	1.43303e-09	17.4167
cg13938187	chr15	64980038	-	OpenSea	OAZ2	3'UTR					1.2458	0.986737	1.50486	0.545947	9.72116	4.65852e-12	1.43597e-09	17.4141
cg17955599	chr22	28065973	-	OpenSea			DMR	TRUE		TRUE	-1.17432	-1.41853	-0.930116	-1.05845	-9.72087	4.66246e-12	1.43622e-09	17.4132
cg16707405	chr5	115152413	-	Island	CDO1	TSS200				TRUE	1.74581	1.38266	2.10896	0.113998	9.71819	4.69894e-12	1.44615e-09	17.4056
cg11013726	chr15	65116557	+	Island	PIF1	5'UTR			Unclassified_Cell_type_specific		2.29556	1.81805	2.77307	-0.251135	9.71803	4.70103e-12	1.44615e-09	17.4052
cg20170989	chr7	53102721	+	N_Shore	POM121L12	TSS1500					-1.48541	-1.79444	-1.17639	-0.826142	-9.71697	4.71561e-12	1.44965e-09	17.4022
cg08008692	chr1	159961591	-	OpenSea				TRUE			-1.17402	-1.41827	-0.929765	-1.20015	-9.7165	4.72203e-12	1.45065e-09	17.4008
cg14583124	chr4	186207871	+	OpenSea	SNX25	Body		TRUE			0.784498	0.621262	0.947733	0.708154	9.71521	4.73974e-12	1.45511e-09	17.3972
cg16239218	chr10	117715809	-	OpenSea				TRUE			-1.68064	-2.03036	-1.33093	1.08751	-9.71486	4.74463e-12	1.45564e-09	17.3962
cg13219190	chr15	25440072	+	OpenSea	SNORD115-14	Body					-0.65177	-0.787419	-0.51612	0.221002	-9.71293	4.77129e-12	1.46283e-09	17.3907
cg05515099	chr3	69482656	-	OpenSea				TRUE			-1.18896	-1.43644	-0.941473	0.0442469	-9.71163	4.78927e-12	1.46736e-09	17.3871
cg26806791	chr20	62126253	-	Island	EEF1A2	Body					-2.33031	-2.81546	-1.84517	1.21899	-9.70997	4.8125e-12	1.47349e-09	17.3823
cg03663556	chr7	50900556	-	OpenSea				TRUE			-1.3128	-1.58615	-1.03946	-2.14684	-9.70888	4.82779e-12	1.47718e-09	17.3792
cg26530275	chr13	94206647	-	OpenSea	GPC6	Body					-1.66684	-2.01394	-1.31974	1.12096	-9.70766	4.8449e-12	1.48142e-09	17.3758
cg22589697	chr5	123975123	-	OpenSea	ZNF608	Body		TRUE			1.0914	0.864105	1.3187	1.78288	9.70657	4.86036e-12	1.48515e-09	17.3727
cg13700197	chr9	98221975	-	OpenSea	PTCH1;PTCH1;PTCH1;PTCH1;PTCH1;PTCH1;PTCH1	Body;Body;Body;Body;Body;Body;Body					1.43471	1.13589	1.73353	1.62539	9.70569	4.87275e-12	1.48794e-09	17.3702
cg16353318	chr16	81564161	-	OpenSea	CMIP;CMIP	Body;Body					-0.842968	-1.01855	-0.667383	0.824182	-9.70508	4.88134e-12	1.48957e-09	17.3685
cg04683830	chr9	140417551	+	N_Shore	PNPLA7;PNPLA7	Body;Body					-1.24783	-1.50778	-0.987871	1.07847	-9.70354	4.90325e-12	1.49428e-09	17.3641
cg27055365	chr1	117689356	+	OpenSea	VTCN1	3'UTR		TRUE			-1.2971	-1.56733	-1.02688	0.571952	-9.70354	4.90333e-12	1.49428e-09	17.3641
cg16463700	chr2	108993737	+	OpenSea	SULT1C4	TSS1500		TRUE			0.870108	0.688816	1.0514	1.57595	9.70219	4.92266e-12	1.49917e-09	17.3603
cg03788465	chr11	25961072	-	OpenSea				TRUE			-1.571	-1.89834	-1.24365	0.954313	-9.70173	4.92926e-12	1.49936e-09	17.359
cg20482521	chr10	106400667	+	Island	SORCS3	TSS200					1.76137	1.39435	2.12838	0.402345	9.70157	4.93147e-12	1.49936e-09	17.3585
cg00697703	chr7	25018855	+	N_Shore	OSBPL3;OSBPL3;OSBPL3;OSBPL3	5'UTR;5'UTR;5'UTR;5'UTR			Promoter_Associated		-1.13384	-1.3701	-0.897582	-2.47233	-9.70146	4.93312e-12	1.49936e-09	17.3582
cg11732134	chr1	10732912	+	OpenSea	CASZ1;CASZ1	Body;Body					1.3275	1.05086	1.60413	0.920081	9.70071	4.94381e-12	1.50123e-09	17.3561
cg04020713	chr12	53457968	+	OpenSea	TENC1;TENC1;TENC1	3'UTR;3'UTR;3'UTR					0.80178	0.634697	0.968863	-0.869744	9.70057	4.94585e-12	1.50123e-09	17.3557
cg20814718	chr8	35091430	+	N_Shore			CDMR				-1.17868	-1.42433	-0.933039	-0.0771697	-9.69988	4.95572e-12	1.50322e-09	17.3537
cg26201596	chr10	766041	+	OpenSea							-0.995181	-1.20259	-0.78777	0.276521	-9.6994	4.96275e-12	1.50387e-09	17.3524
cg09841889	chr2	113552033	+	OpenSea				TRUE		TRUE	-1.71479	-2.07218	-1.3574	-0.449931	-9.69928	4.96445e-12	1.50387e-09	17.352
cg06126494	chr4	111715333	-	OpenSea				TRUE			1.15851	0.917032	1.39998	1.10177	9.69846	4.97623e-12	1.50644e-09	17.3497
cg00093433	chr16	85981310	-	N_Shore			DMR		Promoter_Associated		-1.30629	-1.57859	-1.03399	0.10094	-9.6976	4.98879e-12	1.50919e-09	17.3473
cg04619046	chr11	64541730	+	N_Shelf	SF1;SF1;SF1	Body;Body;Body					0.916746	0.725642	1.10785	0.887905	9.69738	4.99191e-12	1.50919e-09	17.3466
cg05996573	chr12	66627943	+	OpenSea	IRAK3;IRAK3	Body;Body	CDMR			TRUE	-0.781492	-0.944407	-0.618577	0.568668	-9.69702	4.99714e-12	1.50977e-09	17.3456
cg05152903	chr12	10872218	+	N_Shelf	CSDA;CSDA	Body;Body					1.38689	1.09769	1.67609	-0.00469828	9.69437	5.03589e-12	1.52047e-09	17.3381
cg09411597	chr10	5735349	+	OpenSea	C10orf18	5'UTR	CDMR				1.27129	1.00618	1.53639	1.45927	9.69398	5.0416e-12	1.52119e-09	17.337
cg19740353	chr6	53394492	+	OpenSea	GCLC	Body		TRUE			1.31822	1.04329	1.59315	1.32897	9.69259	5.06198e-12	1.52633e-09	17.333
cg13648764	chr13	51685219	+	OpenSea							-1.54204	-1.86366	-1.22042	1.0042	-9.69228	5.06657e-12	1.5267e-09	17.3322
cg14266217	chr7	38226703	+	OpenSea	STARD3NL	5'UTR		TRUE			1.25924	0.996534	1.52194	1.68931	9.68983	5.1028e-12	1.53648e-09	17.3252
cg11202887	chr13	112076016	-	OpenSea							-1.45022	-1.75278	-1.14766	0.217689	-9.68942	5.10891e-12	1.53648e-09	17.324
cg13456241	chr8	30254923	-	OpenSea	RBPMS;RBPMS;RBPMS;RBPMS	Body;Body;Body;Body		TRUE			1.49935	1.18654	1.81216	0.540033	9.68941	5.10911e-12	1.53648e-09	17.324
cg00556112	chr11	637173	-	Island	DRD4	TSS200		TRUE	Unclassified_Cell_type_specific		2.58967	2.04929	3.13005	-0.952513	9.6876	5.13597e-12	1.54259e-09	17.3189
cg27019093	chr17	4235082	+	OpenSea	UBE2G1	Body		TRUE			1.46617	1.16023	1.77211	1.44902	9.68759	5.13617e-12	1.54259e-09	17.3189
cg05349159	chr1	247695328	+	S_Shore	OR2C3;LOC148824	Body;TSS1500					-1.42174	-1.71843	-1.12504	0.740662	-9.68687	5.14699e-12	1.54482e-09	17.3168
cg22124564	chr7	2738961	-	N_Shore	AMZ1	5'UTR			Unclassified		-1.03452	-1.25042	-0.818614	-0.960347	-9.68618	5.15733e-12	1.54683e-09	17.3148
cg09728607	chr16	51190065	-	Island							1.79182	1.41786	2.16578	-0.795741	9.68597	5.16048e-12	1.54683e-09	17.3142
cg08135718	chr7	101819329	-	OpenSea	CUX1;CUX1;CUX1	Body;Body;Body					1.26905	1.00418	1.53392	1.69829	9.68546	5.16815e-12	1.54812e-09	17.3128
cg15593510	chr1	158369112	+	OpenSea	OR10T2	1stExon					-1.22022	-1.47493	-0.965506	0.527665	-9.68412	5.18829e-12	1.55313e-09	17.309
cg11956819	chr8	145019041	+	Island	PLEC1;PLEC1;PLEC1;PLEC1;PLEC1;PLEC1	Body;Body;Body;TSS1500;Body;TSS200		TRUE			1.61078	1.2745	1.94706	2.08632	9.68302	5.20491e-12	1.55662e-09	17.3059
cg00727675	chr7	27167315	+	N_Shelf	HOXA3	TSS1500					1.1542	0.913235	1.39516	0.860049	9.6829	5.20676e-12	1.55662e-09	17.3055
cg01631064	chr15	65377975	-	OpenSea				TRUE			1.14258	0.904009	1.38116	1.10519	9.68145	5.22882e-12	1.56219e-09	17.3014
cg05221326	chr12	126172639	-	S_Shelf							-1.45579	-1.75984	-1.15175	0.478328	-9.67923	5.26266e-12	1.5697e-09	17.2951
cg13246583	chr20	50417972	-	Island	SALL4	Body			Unclassified		-0.876524	-1.05959	-0.69346	-1.72943	-9.67909	5.26481e-12	1.5697e-09	17.2947
cg00208274	chr7	4779342	-	OpenSea	FOXK1	Body			Unclassified_Cell_type_specific		1.34477	1.06391	1.62563	1.85766	9.67891	5.26762e-12	1.5697e-09	17.2942
cg13010621	chr6	92344723	+	OpenSea				TRUE			-0.918982	-1.11092	-0.727047	0.153749	-9.6789	5.26771e-12	1.5697e-09	17.2942
cg21241410	chr2	43267816	+	OpenSea				TRUE	Unclassified_Cell_type_specific		-1.65476	-2.00045	-1.30907	0.0541402	-9.67671	5.3014e-12	1.57871e-09	17.288
cg24464397	chr19	56988778	+	Island	ZNF667;ZNF667	TSS200;TSS200	DMR		NonGene_Associated_Cell_type_specific	TRUE	1.90829	1.50956	2.30701	-0.744444	9.67491	5.32927e-12	1.58597e-09	17.2829
cg26645237	chr5	157733288	-	OpenSea				TRUE			-1.18083	-1.4276	-0.934056	0.231008	-9.67314	5.3569e-12	1.59316e-09	17.2778
cg19406736	chr19	37096010	+	Island	ZNF529;ZNF529;ZNF529;ZNF382	Body;5'UTR;5'UTR;TSS1500			Promoter_Associated	TRUE	2.05343	1.62429	2.48258	-0.718687	9.67286	5.36125e-12	1.59341e-09	17.277
cg00718923	chr15	67486665	+	OpenSea	SMAD3;SMAD3;SMAD3;SMAD3	3'UTR;3'UTR;3'UTR;3'UTR		TRUE			0.881719	0.697427	1.06601	1.07184	9.67158	5.38126e-12	1.59832e-09	17.2734
cg15694715	chr11	118402280	-	S_Shore	TMEM25;TMEM25;TMEM25;TMEM25;TMEM25;TMEM25	5'UTR;5'UTR;5'UTR;5'UTR;5'UTR;5'UTR	CDMR				1.74573	1.38081	2.11065	0.287532	9.67071	5.39484e-12	1.60131e-09	17.2709
cg15247093	chr10	47768476	+	N_Shore							-1.87896	-2.27176	-1.48617	0.876233	-9.67006	5.40502e-12	1.60329e-09	17.2691
cg22229039	chr1	7842159	-	N_Shore					Unclassified_Cell_type_specific		-1.35235	-1.63508	-1.06961	-0.272854	-9.66889	5.42355e-12	1.60774e-09	17.2658
cg25683810	chr2	204547817	+	OpenSea				TRUE			1.08079	0.854775	1.30681	1.44911	9.66663	5.45936e-12	1.61639e-09	17.2593
cg02691192	chr17	59693501	+	OpenSea				TRUE			-1.51112	-1.82713	-1.19511	-1.22999	-9.6666	5.4598e-12	1.61639e-09	17.2593
cg24685755	chr19	53758031	-	Island	ZNF677	5'UTR			Promoter_Associated_Cell_type_specific	TRUE	1.27634	1.00941	1.54326	0.707894	9.66602	5.46909e-12	1.61809e-09	17.2576
cg04373948	chr12	90806795	+	OpenSea				TRUE			-1.54476	-1.86791	-1.22162	0.571422	-9.66357	5.50826e-12	1.62862e-09	17.2506
cg25213968	chr3	124904931	-	OpenSea	SLC12A8	Body		TRUE			1.17804	0.931587	1.42448	1.04456	9.6629	5.51898e-12	1.63074e-09	17.2487
cg10206931	chr16	23199222	+	S_Shore	SCNN1G	Body					-1.38616	-1.67617	-1.09614	0.321679	-9.66196	5.53411e-12	1.63356e-09	17.2461
cg10071493	chr16	1179514	-	N_Shore							-1.46001	-1.76548	-1.15454	0.528334	-9.66184	5.53615e-12	1.63356e-09	17.2457
cg16322269	chr8	49379533	-	OpenSea				TRUE			-1.31519	-1.59036	-1.04001	0.00281602	-9.66164	5.53929e-12	1.63356e-09	17.2452
cg00246301	chr2	101086963	-	OpenSea	NMS	1stExon					-1.3657	-1.65146	-1.07993	0.451886	-9.66099	5.54985e-12	1.63562e-09	17.2433
cg02076785	chr2	98963582	+	Island	CNGA3;CNGA3	5'UTR;5'UTR				TRUE	1.80552	1.42771	2.18334	0.11011	9.66053	5.55727e-12	1.63665e-09	17.242
cg21632158	chr6	29521356	-	Island			DMR	TRUE			1.8085	1.43006	2.18694	-0.778249	9.66033	5.56052e-12	1.63665e-09	17.2414
cg00283857	chr6	158018184	+	S_Shelf	ZDHHC14;ZDHHC14	Body;Body		TRUE			0.991131	0.78371	1.19855	2.32895	9.65947	5.57445e-12	1.63718e-09	17.239
cg05873496	chr8	30305588	+	OpenSea	RBPMS;RBPMS;RBPMS;RBPMS	Body;Body;Body;Body		TRUE			1.19387	0.944015	1.44372	1.51386	9.65937	5.57608e-12	1.63718e-09	17.2387
cg09621472	chr3	113439314	-	OpenSea	NAA50	3'UTR					0.833678	0.659206	1.00815	1.87129	9.65935	5.57632e-12	1.63718e-09	17.2387
cg14966782	chr2	109812089	-	OpenSea	SH3RF3	Body		TRUE			1.18253	0.935045	1.43002	1.08754	9.65912	5.58017e-12	1.63718e-09	17.238
cg12958813	chr1	198509669	-	OpenSea	ATP6V1G3;ATP6V1G3	Body;Body					-1.9747	-2.38797	-1.56142	1.10457	-9.65911	5.58023e-12	1.63718e-09	17.238
cg03804136	chr17	75369219	+	Island	SEPT9;SEPT9;SEPT9;SEPT9	TSS200;5'UTR;Body;Body			Unclassified		2.09315	1.65506	2.53125	-0.248738	9.65848	5.59061e-12	1.63867e-09	17.2362
cg12067421	chr1	203246482	-	S_Shelf					Unclassified_Cell_type_specific		1.32398	1.04687	1.60108	1.55195	9.65836	5.59251e-12	1.63867e-09	17.2358
cg25204094	chr9	100747473	+	Island	ANP32B	Body			Promoter_Associated		-1.0041	-1.21428	-0.793928	-2.27345	-9.6576	5.60497e-12	1.64127e-09	17.2337
cg07095995	chr4	110223980	+	Island	COL25A1;COL25A1	TSS200;TSS200	DMR		Unclassified_Cell_type_specific	TRUE	2.26694	1.79222	2.74166	-0.782137	9.65328	5.67591e-12	1.66098e-09	17.2214
cg15284794	chr10	75790298	+	OpenSea	VCL;VCL	Body;Body		TRUE			1.01891	0.805533	1.23229	1.72465	9.65299	5.6807e-12	1.66132e-09	17.2206
cg05027533	chr2	153290479	+	OpenSea	FMNL2	Body		TRUE			1.41884	1.12168	1.71599	1.26791	9.65207	5.69595e-12	1.66471e-09	17.218
cg24736935	chr5	2565549	+	S_Shore							-1.44396	-1.74639	-1.14153	0.994049	-9.65162	5.70337e-12	1.66581e-09	17.2167
cg02370417	chr19	37407060	+	Island	ZNF829;ZNF568;ZNF829	1stExon;TSS200;5'UTR	DMR		Promoter_Associated	TRUE	2.69137	2.12764	3.2551	-1.4174	9.65108	5.71245e-12	1.6674e-09	17.2151
cg04294388	chr20	44780839	-	N_Shore					Unclassified	TRUE	-1.87253	-2.26478	-1.48028	0.225103	-9.65031	5.72522e-12	1.67006e-09	17.213
cg11017065	chr11	128564874	+	Island	FLI1;FLI1	Body;5'UTR	DMR				3.05453	2.41464	3.69441	-0.190974	9.64979	5.73399e-12	1.67155e-09	17.2115
cg20328399	chr5	15928089	-	Island	FBXL7	Body					-1.6459	-1.99071	-1.30108	0.578545	-9.64917	5.74428e-12	1.67348e-09	17.2097
cg06151165	chr20	25062254	-	Island	VSX1;VSX1	Body;Body				TRUE	2.96426	2.34317	3.58535	-0.342508	9.64799	5.76412e-12	1.67819e-09	17.2063
cg12798311	chr13	69555907	-	N_Shelf							-2.06878	-2.50226	-1.6353	0.540254	-9.64761	5.77051e-12	1.67898e-09	17.2053
cg14534144	chr13	114150007	-	S_Shelf	TMCO3	Body					1.46595	1.15875	1.77316	2.30362	9.6464	5.79091e-12	1.68384e-09	17.2018
cg09379485	chr19	53758297	+	S_Shore	ZNF677	TSS200			Promoter_Associated_Cell_type_specific	TRUE	1.93945	1.53293	2.34597	-1.11581	9.64431	5.8263e-12	1.69305e-09	17.1959
cg24803059	chr11	1510747	+	OpenSea	HCCA2	Body					1.11437	0.880781	1.34796	2.13119	9.64387	5.83373e-12	1.69413e-09	17.1946
cg26325867	chr6	41398693	+	S_Shelf				TRUE		TRUE	-0.972605	-1.17653	-0.76868	-0.455547	-9.64138	5.87626e-12	1.7047e-09	17.1875
cg19764731	chr22	46459024	-	S_Shore			CDMR		Unclassified_Cell_type_specific		1.23416	0.97539	1.49292	1.85931	9.6413	5.87759e-12	1.7047e-09	17.1873
cg23716690	chr1	10314029	-	OpenSea	KIF1B;KIF1B	Body;Body			Unclassified_Cell_type_specific	TRUE	1.63111	1.28909	1.97312	-0.471683	9.64075	5.88713e-12	1.70638e-09	17.1857
cg20788020	chr8	105677501	-	OpenSea				TRUE			-1.15351	-1.39542	-0.911604	-0.0510768	-9.63935	5.9111e-12	1.7111e-09	17.1818
cg27469719	chr7	73134089	+	Island	STX1A;STX1A	TSS200;TSS200			Promoter_Associated		-1.00723	-1.21846	-0.795995	-0.723083	-9.63919	5.91391e-12	1.7111e-09	17.1813
cg05696684	chr2	62971069	+	OpenSea	EHBP1;EHBP1;EHBP1;EHBP1	Body;Body;Body;Body		TRUE			1.20664	0.953582	1.45969	1.87267	9.63915	5.91464e-12	1.7111e-09	17.1812
cg22037030	chr1	56139081	-	OpenSea				TRUE			-1.40062	-1.69439	-1.10685	0.646222	-9.63815	5.93189e-12	1.715e-09	17.1784
cg05893785	chr10	72201943	+	S_Shore	NODAL	TSS1500	RDMR	TRUE		TRUE	-1.41018	-1.70599	-1.11437	-0.827263	-9.63694	5.95279e-12	1.71995e-09	17.1749
cg00816609	chr3	13679471	+	S_Shore	FBLN2;FBLN2;FBLN2	3'UTR;3'UTR;3'UTR					-1.55483	-1.88099	-1.22866	-0.0676686	-9.63651	5.96028e-12	1.72103e-09	17.1737
cg03492136	chr12	111137054	-	OpenSea				TRUE			0.975632	0.770964	1.1803	1.8699	9.63628	5.96437e-12	1.72112e-09	17.173
cg02432280	chr7	152622368	-	Island			DMR			TRUE	2.74058	2.16563	3.31554	-0.329391	9.63573	5.97392e-12	1.72279e-09	17.1715
cg05234415	chr19	38743744	-	N_Shelf	PPP1R14A	Body		TRUE			1.22067	0.964545	1.4768	0.850059	9.63426	5.99958e-12	1.72815e-09	17.1673
cg05514299	chr17	74868670	-	S_Shelf	MGAT5B;MGAT5B	Body;TSS200		TRUE	Unclassified_Cell_type_specific	TRUE	-1.31192	-1.5872	-1.03664	-0.883225	-9.63414	6.00164e-12	1.72815e-09	17.167
cg01074318	chr3	191823430	-	OpenSea				TRUE			-1.52641	-1.84669	-1.20612	1.17302	-9.63399	6.00424e-12	1.72815e-09	17.1665
cg22062601	chr6	28833340	-	S_Shore							-2.26971	-2.74598	-1.79345	1.34533	-9.6338	6.00766e-12	1.72815e-09	17.166
cg09169356	chr10	2323382	+	OpenSea				TRUE			-1.52832	-1.84902	-1.20761	0.71883	-9.63337	6.01518e-12	1.72922e-09	17.1648
cg24719910	chr3	30691493	-	OpenSea	TGFBR2;TGFBR2	Body;Body		TRUE			0.818442	0.646667	0.990218	0.470281	9.63165	6.04538e-12	1.73646e-09	17.1599
cg22272713	chr8	21780820	-	S_Shelf	XPO7;XPO7	Body;Body	RDMR				0.989535	0.781844	1.19723	0.044812	9.63136	6.05058e-12	1.73646e-09	17.159
cg10961733	chr10	6807134	+	OpenSea				TRUE			-1.43599	-1.73739	-1.13459	0.714329	-9.63129	6.05175e-12	1.73646e-09	17.1588
cg03957884	chr13	23471850	-	Island							-1.97826	-2.39356	-1.56296	1.4343	-9.62933	6.08649e-12	1.74533e-09	17.1533
cg02175321	chr11	103930844	+	OpenSea	PDGFD;PDGFD	Body;Body		TRUE			-1.46474	-1.77224	-1.15724	0.382298	-9.62909	6.09079e-12	1.74547e-09	17.1526
cg07636225	chr11	63466987	-	OpenSea	RTN3;RTN3;RTN3;RTN3	Body;Body;Body;Body		TRUE			1.82909	1.44507	2.21311	0.402519	9.62838	6.10331e-12	1.74796e-09	17.1506
cg19257402	chr12	132356988	-	OpenSea				TRUE		TRUE	-1.01213	-1.22465	-0.799616	-0.635008	-9.62767	6.1161e-12	1.75052e-09	17.1485
cg15989892	chr4	41063747	-	OpenSea	APBB2;APBB2;APBB2	5'UTR;5'UTR;5'UTR		TRUE	Unclassified_Cell_type_specific		1.55145	1.22566	1.87724	1.10824	9.62669	6.13348e-12	1.75439e-09	17.1458
cg21359950	chr12	94083470	-	OpenSea	CRADD	Body		TRUE			1.36837	1.08101	1.65573	1.44602	9.62606	6.14478e-12	1.75587e-09	17.144
cg09959790	chr13	59616937	-	OpenSea				TRUE			-1.57208	-1.90223	-1.24194	0.304022	-9.62597	6.14634e-12	1.75587e-09	17.1437
cg10309354	chr6	170361474	-	OpenSea							1.39172	1.09942	1.68402	1.612	9.62492	6.16536e-12	1.7602e-09	17.1407
cg24410391	chr1	213189773	+	S_Shore	ANGEL2	TSS1500					-1.86805	-2.26042	-1.47567	1.52579	-9.62405	6.18101e-12	1.76357e-09	17.1382
cg16625119	chr16	86653176	-	OpenSea							-1.28139	-1.55056	-1.01223	0.355579	-9.62372	6.18683e-12	1.76413e-09	17.1373
cg02721665	chr10	125425583	+	Island	GPR26	TSS1500		TRUE			1.78502	1.41001	2.16003	-0.129917	9.62225	6.21348e-12	1.76832e-09	17.1331
cg00651523	chr6	28411279	-	OpenSea	ZSCAN23	TSS200	DMR		Unclassified	TRUE	2.08884	1.65	2.52769	-0.727519	9.62217	6.21498e-12	1.76832e-09	17.1329
cg02637253	chr1	240793655	+	OpenSea				TRUE			-1.01253	-1.22525	-0.799808	-1.39993	-9.62207	6.21681e-12	1.76832e-09	17.1326
cg09147843	chr16	53467612	+	N_Shore	RBL2	TSS1500					-1.96074	-2.37267	-1.5488	1.20303	-9.62201	6.21777e-12	1.76832e-09	17.1324
cg27092594	chr2	227517346	-	OpenSea			DMR				-1.23962	-1.50006	-0.979181	-1.49388	-9.62184	6.22089e-12	1.76832e-09	17.132
cg25944717	chr5	180648843	+	N_Shore	TRIM41;TRIM41	TSS1500;TSS1500					-1.06148	-1.28452	-0.838448	-0.0398114	-9.62092	6.23769e-12	1.77199e-09	17.1293
cg13692446	chr13	112759719	-	Island			DMR				1.74952	1.38186	2.11718	1.02456	9.61937	6.26599e-12	1.77878e-09	17.1249
cg02928476	chr7	98311382	-	OpenSea							-1.57588	-1.90705	-1.2447	-1.80406	-9.61918	6.26938e-12	1.77878e-09	17.1244
cg21573135	chr15	71595576	+	OpenSea	THSD4	Body		TRUE			1.23737	0.977319	1.49742	1.20007	9.61868	6.27864e-12	1.7803e-09	17.1229
cg20864608	chr8	143533499	+	Island			DMR	TRUE			1.78282	1.40812	2.15751	-0.772508	9.61842	6.28341e-12	1.78043e-09	17.1222
cg19006211	chr2	116183919	+	OpenSea	DPP10;DPP10	Body;Body					-1.44363	-1.74705	-1.14022	0.514181	-9.61823	6.2869e-12	1.78043e-09	17.1217
cg23848712	chr20	3022992	-	N_Shelf	GNRH2;GNRH2;GNRH2	TSS1500;TSS1500;TSS1500					1.55146	1.22531	1.8776	0.844669	9.61622	6.32389e-12	1.78963e-09	17.1159
cg10351808	chr19	35632493	-	Island	FXYD1;FXYD1	Body;Body			Unclassified		-1.10067	-1.33206	-0.869289	-1.82636	-9.61604	6.32723e-12	1.78963e-09	17.1154
cg08280341	chr2	164594200	-	S_Shore			RDMR				-1.52101	-1.84077	-1.20124	0.589438	-9.61546	6.3378e-12	1.79151e-09	17.1138
cg07681799	chr8	95159720	-	OpenSea	CDH17;CDH17	Body;Body		TRUE			1.43026	1.12953	1.73099	1.51001	9.61423	6.36068e-12	1.79687e-09	17.1103
cg21089584	chr6	15385378	-	OpenSea	JARID2	Body		TRUE			1.23462	0.975007	1.49424	1.10226	9.61337	6.37664e-12	1.80026e-09	17.1078
cg26185859	chr2	60691266	-	S_Shelf	BCL11A;BCL11A;BCL11A	Body;Body;Body					1.23231	0.973155	1.49146	0.51823	9.61254	6.39205e-12	1.8035e-09	17.1055
cg14096207	chr1	223407010	-	OpenSea	SUSD4	Body	DMR			TRUE	-1.00567	-1.21718	-0.794156	-0.593382	-9.61154	6.41078e-12	1.80766e-09	17.1026
cg16681199	chr6	70990268	-	N_Shore	COL9A1;COL9A1	Body;Body					-1.13226	-1.37044	-0.894077	-0.255059	-9.60981	6.44323e-12	1.81483e-09	17.0977
cg23154781	chr15	80634195	-	OpenSea							-1.13074	-1.3686	-0.892876	0.885251	-9.60971	6.4452e-12	1.81483e-09	17.0974
cg27130665	chr11	40316514	+	OpenSea	LRRC4C	TSS1500					-1.08857	-1.31757	-0.859572	-0.013096	-9.60949	6.4493e-12	1.81483e-09	17.0968
cg00574379	chr7	38344455	-	OpenSea				TRUE			-1.25276	-1.51631	-0.989216	-0.416153	-9.60919	6.45489e-12	1.81483e-09	17.0959
cg15078838	chr2	28114349	+	S_Shore	BRE;RBKS;LOC100302650;BRE;BRE;BRE;BRE	5'UTR;TSS1500;TSS1500;5'UTR;5'UTR;5'UTR;5'UTR			Unclassified		-1.39137	-1.68408	-1.09866	-0.805418	-9.60913	6.45608e-12	1.81483e-09	17.0957
cg04147497	chr14	69052728	+	OpenSea	RAD51L1	Body					1.23217	0.972913	1.49143	1.72502	9.60755	6.48589e-12	1.82209e-09	17.0913
cg21156200	chr9	2277780	+	OpenSea							-0.572082	-0.692459	-0.451705	0.207893	-9.60704	6.4957e-12	1.82372e-09	17.0898
cg04846720	chr14	103295640	-	OpenSea	TRAF3;TRAF3;TRAF3	5'UTR;5'UTR;5'UTR		TRUE			0.864413	0.682515	1.04631	0.676513	9.60657	6.50456e-12	1.82509e-09	17.0884
cg22396979	chr8	143915919	+	N_Shore	GML	TSS1500			Unclassified_Cell_type_specific		-1.5504	-1.87668	-1.22411	0.752982	-9.60554	6.52421e-12	1.82948e-09	17.0855
cg21815337	chr3	4348344	-	S_Shelf	SETMAR;SETMAR	Body;Body					1.19726	0.945279	1.44924	0.770745	9.60492	6.53593e-12	1.83044e-09	17.0838
cg08558397	chr7	752149	+	Island	PRKAR1B;PRKAR1B;PRKAR1B;PRKAR1B;PRKAR1B;PRKAR1B;PRKAR1B	5'UTR;5'UTR;5'UTR;5'UTR;5'UTR;5'UTR;1stExon	DMR			TRUE	1.88109	1.48518	2.277	-0.441727	9.60489	6.53658e-12	1.83044e-09	17.0837
cg07456201	chr16	20363711	+	S_Shelf	UMOD;UMOD	5'UTR;5'UTR					-1.43074	-1.73186	-1.12961	0.779265	-9.60473	6.53969e-12	1.83044e-09	17.0832
cg03112087	chr4	142053720	+	Island	RNF150	1stExon	DMR			TRUE	2.75408	2.17427	3.33388	-0.484303	9.60215	6.58903e-12	1.84312e-09	17.0759
cg26701815	chr18	3446566	+	N_Shore	TGIF1;TGIF1	5'UTR;TSS1500					-1.0581	-1.28089	-0.835311	0.278766	-9.60082	6.61469e-12	1.84917e-09	17.0721
cg13858127	chr13	113498128	-	S_Shore	ATP11A;ATP11A	Body;Body					1.9997	1.57862	2.42077	2.44986	9.60014	6.62785e-12	1.85171e-09	17.0701
cg26232359	chr14	54004893	-	OpenSea				TRUE	Unclassified_Cell_type_specific		1.54927	1.22302	1.87551	1.05606	9.59978	6.63477e-12	1.85251e-09	17.0691
cg00233633	chr7	29153560	+	OpenSea	CPVL;CPVL	Body;Body		TRUE		TRUE	-1.20239	-1.45561	-0.949181	-1.26116	-9.59922	6.64564e-12	1.85441e-09	17.0675
cg12548057	chr7	73389660	+	OpenSea							1.0077	0.79547	1.21992	2.33411	9.59857	6.65834e-12	1.85592e-09	17.0657
cg07879681	chr13	112336027	-	OpenSea							-1.29891	-1.57247	-1.02536	0.211247	-9.59853	6.65918e-12	1.85592e-09	17.0655
cg27147232	chr10	7212826	+	N_Shore	SFMBT2	Body					-1.43659	-1.73916	-1.13403	1.45133	-9.59825	6.66464e-12	1.85631e-09	17.0647
cg15710961	chr6	56572591	-	OpenSea	DST;DST;DST;DST	Body;Body;Body;Body		TRUE			1.39162	1.09851	1.68472	1.67327	9.59766	6.67597e-12	1.85772e-09	17.0631
cg11378575	chr2	232265004	+	S_Shore	B3GNT7	3'UTR	CDMR	TRUE		TRUE	1.50271	1.1862	1.81923	0.801938	9.59757	6.67784e-12	1.85772e-09	17.0628
cg14373923	chr20	61638433	-	Island	BHLHE23	TSS200	DMR				2.15193	1.69861	2.60525	-0.514611	9.5962	6.70464e-12	1.86404e-09	17.0589
cg14219543	chr8	49442567	-	OpenSea				TRUE			-1.52758	-1.84938	-1.20577	-0.18758	-9.59588	6.71091e-12	1.86465e-09	17.058
cg16626067	chr16	66613266	-	Island	CMTM2	TSS200			Unclassified_Cell_type_specific		1.9649	1.55093	2.37886	0.00499899	9.59507	6.72674e-12	1.86791e-09	17.0557
cg10114877	chr2	204427199	-	OpenSea				TRUE			1.33382	1.05276	1.61488	1.06002	9.59339	6.75991e-12	1.87598e-09	17.0509
cg21921016	chr8	42330638	+	OpenSea	SLC20A2	5'UTR		TRUE			1.60784	1.26902	1.94667	0.719537	9.59278	6.77187e-12	1.87816e-09	17.0492
cg26332191	chr19	58556430	+	Island	ZSCAN1	Body					-1.48732	-1.80075	-1.17388	0.979298	-9.59238	6.77985e-12	1.87923e-09	17.048
cg09169953	chr4	111555102	+	Island	PITX2;PITX2	5'UTR;5'UTR	RDMR				2.06164	1.62711	2.49618	-0.625597	9.59096	6.80813e-12	1.88521e-09	17.0439
cg17443200	chr20	3154502	-	Island							-0.81142	-0.982445	-0.640394	-2.40498	-9.59088	6.80969e-12	1.88521e-09	17.0437
cg10283674	chr12	124850836	-	OpenSea	NCOR2;NCOR2	Body;Body					0.950007	0.74972	1.15029	1.75374	9.58845	6.85812e-12	1.89747e-09	17.0368
cg04590036	chr5	31442709	-	OpenSea	RNASEN;RNASEN	Body;Body		TRUE			1.21059	0.955344	1.46583	1.37479	9.58779	6.87141e-12	1.89905e-09	17.0349
cg09629954	chr17	42143874	-	Island	LSM12	Body			Promoter_Associated		-0.813588	-0.985127	-0.642049	-1.82678	-9.58775	6.87217e-12	1.89905e-09	17.0348
cg06545761	chr16	87441441	+	Island	ZCCHC14	3'UTR				TRUE	-1.83316	-2.21973	-1.44658	0.663781	-9.58606	6.90615e-12	1.90729e-09	17.03
cg18618815	chr17	48275324	+	N_Shore	COL1A1	Body	RDMR		Unclassified		-1.20812	-1.46292	-0.95333	-0.833061	-9.58513	6.92497e-12	1.91102e-09	17.0273
cg20991420	chr2	173061715	+	OpenSea			DMR			TRUE	-1.5615	-1.89082	-1.23217	-0.0648551	-9.58498	6.92805e-12	1.91102e-09	17.0269
cg13448468	chr11	45231047	-	N_Shelf	PRDM11	Body		TRUE		TRUE	1.5083	1.19016	1.82645	1.01529	9.58376	6.95282e-12	1.9167e-09	17.0234
cg11335419	chr10	24384044	-	OpenSea	KIAA1217	5'UTR					-0.514989	-0.623631	-0.406346	1.00275	-9.58233	6.98201e-12	1.92358e-09	17.0193
cg04890137	chr12	63066770	-	OpenSea	PPM1H	Body		TRUE			0.980621	0.773729	1.18751	1.77736	9.58146	6.99977e-12	1.92731e-09	17.0169
cg08404702	chr16	2133388	-	N_Shore	TSC2;TSC2;TSC2	Body;Body;Body			Unclassified_Cell_type_specific		0.994696	0.784822	1.20457	2.45947	9.58089	7.01139e-12	1.92935e-09	17.0152
cg11327659	chr7	150037044	+	N_Shore	RARRES2	Body	CDMR			TRUE	0.960295	0.757664	1.16293	1.28505	9.58019	7.02577e-12	1.93214e-09	17.0132
cg06552160	chr2	1926724	-	OpenSea	MYT1L	Body					-1.17949	-1.42839	-0.930587	0.200929	-9.57946	7.04079e-12	1.93511e-09	17.0112
cg23058673	chr7	5422234	-	OpenSea	TNRC18	Body		TRUE		TRUE	1.27248	1.00394	1.54102	1.40604	9.57888	7.05269e-12	1.93721e-09	17.0095
cg12202847	chr5	120192115	-	OpenSea			CDMR				-1.17405	-1.42185	-0.926253	1.16832	-9.57777	7.07567e-12	1.942e-09	17.0063
cg12060744	chr19	58095581	-	Island	ZIK1	TSS200			Unclassified	TRUE	1.40736	1.11031	1.70441	1.54148	9.57743	7.08274e-12	1.942e-09	17.0054
cg26365534	chr3	26664741	-	Island	LRRC3B	5'UTR					1.8749	1.47917	2.27064	0.101378	9.57742	7.08288e-12	1.942e-09	17.0053
cg05845217	chr5	4223202	+	OpenSea							-1.52385	-1.84553	-1.20216	0.987898	-9.57603	7.11175e-12	1.94874e-09	17.0014
cg04152610	chr19	15375319	+	OpenSea	BRD4;BRD4	Body;Body			Gene_Associated_Cell_type_specific	TRUE	1.31581	1.038	1.59362	0.960749	9.57471	7.13918e-12	1.95509e-09	16.9976
cg03946297	chr1	71140689	-	OpenSea				TRUE			-1.28201	-1.55269	-1.01133	0.126995	-9.57432	7.14738e-12	1.95616e-09	16.9965
cg24985060	chr15	25920220	-	OpenSea							0.908696	0.716819	1.10057	2.76402	9.57348	7.16499e-12	1.95979e-09	16.9941
cg07203423	chr2	74743009	-	Island	TLX2	Body	DMR				1.82978	1.4434	2.21616	-0.00576817	9.57328	7.16922e-12	1.95979e-09	16.9935
cg11840467	chr13	113498414	-	S_Shore	ATP11A;ATP11A	Body;Body					1.42535	1.12434	1.72636	1.77719	9.57238	7.18798e-12	1.96374e-09	16.991
cg18129996	chr7	65334477	-	N_Shelf						TRUE	-1.77188	-2.14609	-1.39768	1.2079	-9.57188	7.19862e-12	1.96547e-09	16.9895
cg10272731	chr16	85614015	-	OpenSea				TRUE			1.23982	0.977969	1.50168	1.40001	9.57138	7.2091e-12	1.96715e-09	16.9881
cg20723129	chr6	29521501	+	Island			DMR	TRUE			2.14243	1.68993	2.59494	-0.567465	9.57097	7.21781e-12	1.96835e-09	16.9869
cg13900767	chr9	139551542	+	Island							-1.12036	-1.35699	-0.883716	-1.16826	-9.57068	7.22398e-12	1.96886e-09	16.9861
cg02842227	chr21	22370444	-	Island	NCAM2	TSS200			Unclassified_Cell_type_specific		2.20629	1.74024	2.67233	-1.55434	9.5699	7.24035e-12	1.97215e-09	16.9839
cg02474116	chr19	55625184	-	N_Shelf	PPP1R12C	Body			Gene_Associated	TRUE	1.49186	1.17667	1.80704	-0.21797	9.56827	7.27494e-12	1.98039e-09	16.9792
cg15836733	chr15	42875249	+	S_Shore	STARD9	Body		TRUE			1.52891	1.20586	1.85196	1.81719	9.56715	7.29877e-12	1.98569e-09	16.976
cg27218212	chr2	136743579	+	Island	DARS	TSS1500			Promoter_Associated		-0.971002	-1.17618	-0.765822	-2.50561	-9.56664	7.30977e-12	1.98749e-09	16.9746
cg15055553	chr12	1697406	-	OpenSea	FBXL14	Body		TRUE			1.63452	1.28911	1.97993	0.392327	9.56605	7.32246e-12	1.98976e-09	16.9729
cg22936990	chr5	143505292	-	OpenSea				TRUE			-1.11927	-1.35581	-0.882732	0.552486	-9.56555	7.33315e-12	1.99148e-09	16.9715
cg10237419	chr4	110224235	+	Island	COL25A1;COL25A1	TSS1500;TSS1500	DMR		Unclassified_Cell_type_specific	TRUE	2.02674	1.59829	2.45519	-0.495599	9.56255	7.39768e-12	2.00781e-09	16.9629
cg18177819	chr1	93807387	-	N_Shelf							1.03101	0.813034	1.24898	1.84882	9.56172	7.41577e-12	2.01152e-09	16.9605
cg03342862	chr1	163725217	-	OpenSea							-0.738321	-0.894436	-0.582205	0.879094	-9.56034	7.4457e-12	2.01763e-09	16.9566
cg24068372	chr7	151107261	+	Island	WDR86	TSS200				TRUE	2.4421	1.92572	2.95848	-0.639709	9.56025	7.44773e-12	2.01763e-09	16.9563
cg12410980	chr15	101912471	-	OpenSea	PCSK6;PCSK6;PCSK6;PCSK6;PCSK6;PCSK6;PCSK6	Body;Body;Body;Body;Body;Body;Body		TRUE			1.44124	1.13647	1.74601	0.550215	9.55971	7.45951e-12	2.01763e-09	16.9548
cg18223379	chr20	31619647	-	OpenSea	BPIL3	Body					-1.4637	-1.77321	-1.15418	0.331065	-9.55968	7.46009e-12	2.01763e-09	16.9547
cg04112022	chr13	98048838	-	OpenSea				TRUE			0.972078	0.76652	1.17764	2.28965	9.55965	7.46075e-12	2.01763e-09	16.9546
cg07296597	chr8	94669067	-	OpenSea				TRUE			-1.54731	-1.87452	-1.22011	0.369861	-9.55938	7.46666e-12	2.01763e-09	16.9539
cg06468978	chr16	1245599	+	S_Shore	CACNA1H;CACNA1H	Body;Body			Unclassified_Cell_type_specific	TRUE	-1.52652	-1.84933	-1.2037	0.967654	-9.55927	7.46922e-12	2.01763e-09	16.9535
cg13035219	chr7	1403804	+	OpenSea							-1.49377	-1.80969	-1.17786	0.201195	-9.55842	7.48763e-12	2.02141e-09	16.9511
cg24089171	chr13	103020405	+	OpenSea	FGF14	Body					-1.25601	-1.52168	-0.990348	0.518667	-9.5573	7.51229e-12	2.02687e-09	16.9479
cg00485050	chr16	82048758	+	S_Shelf							-1.22643	-1.48585	-0.967007	0.589142	-9.5568	7.5234e-12	2.02776e-09	16.9465
cg21234123	chr9	139435339	+	N_Shelf	NOTCH1	Body					1.12991	0.890898	1.36891	0.952494	9.5566	7.52762e-12	2.02776e-09	16.9459
cg00935717	chr8	40432238	+	OpenSea	ZMAT4;ZMAT4	Body;Body		TRUE			-1.33797	-1.62099	-1.05494	-0.197718	-9.55654	7.52893e-12	2.02776e-09	16.9457
cg16360668	chr1	19265059	-	OpenSea	IFFO2	Body		TRUE			0.86909	0.685242	1.05294	1.99653	9.55609	7.53888e-12	2.02924e-09	16.9445
cg10292430	chr10	121297031	+	OpenSea	RGS10;RGS10	TSS1500;Body		TRUE			1.22506	0.965852	1.48427	1.70173	9.55394	7.58645e-12	2.04084e-09	16.9383
cg23613162	chr1	27891416	+	N_Shelf	AHDC1	5'UTR		TRUE	Unclassified		1.08516	0.855532	1.3148	0.435722	9.55292	7.60925e-12	2.04577e-09	16.9354
cg12802900	chr4	96470993	+	Island	UNC5C	TSS1500	DMR				1.82315	1.43724	2.20907	-1.51074	9.55003	7.67395e-12	2.06195e-09	16.9271
cg12078253	chr2	42281792	-	OpenSea	PKDCC	Body		TRUE			1.58303	1.24793	1.91814	0.231939	9.54954	7.68479e-12	2.06241e-09	16.9258
cg06541222	chr8	74019754	+	OpenSea				TRUE			-1.55395	-1.8829	-1.225	-0.844461	-9.54951	7.68549e-12	2.06241e-09	16.9257
cg21775245	chr3	129407548	+	OpenSea	TMCC1;TMCC1;TMCC1	TSS200;Body;Body		TRUE			1.3796	1.08755	1.67165	1.32535	9.54917	7.69314e-12	2.06241e-09	16.9247
cg13525397	chr6	31025933	+	OpenSea	HCG22	Body		TRUE		TRUE	-1.15612	-1.40086	-0.911372	0.253773	-9.54915	7.69374e-12	2.06241e-09	16.9246
cg00716848	chr2	3633875	-	OpenSea							0.841089	0.66302	1.01916	1.97274	9.54832	7.71247e-12	2.06622e-09	16.9222
cg24973298	chr18	7568539	+	Island	PTPRM;PTPRM	Body;Body	DMR				1.90878	1.50455	2.31301	-1.06448	9.54563	7.77326e-12	2.08129e-09	16.9146
cg23144473	chr7	38340103	-	OpenSea							-0.944207	-1.1442	-0.744214	-1.22008	-9.54392	7.81241e-12	2.09053e-09	16.9097
cg22559742	chr1	229100561	+	OpenSea				TRUE			1.28178	1.01028	1.55328	1.33502	9.54372	7.81694e-12	2.09053e-09	16.9091
cg18604215	chr3	97629447	+	OpenSea	CRYBG3	Body					-0.784702	-0.950938	-0.618466	1.12634	-9.54231	7.84937e-12	2.09797e-09	16.9051
cg00148114	chr7	5468197	-	Island				TRUE	Unclassified_Cell_type_specific		-1.01377	-1.22856	-0.798981	-1.92313	-9.54115	7.87613e-12	2.10389e-09	16.9018
cg03872376	chr1	238053828	+	OpenSea	ZP4;LOC100130331	1stExon;Body					-1.22882	-1.48922	-0.968428	0.498273	-9.53957	7.91265e-12	2.11241e-09	16.8972
cg08155953	chr20	32031801	-	Island	SNTA1	TSS200			Promoter_Associated		-1.0686	-1.29505	-0.842149	-1.7187	-9.53928	7.91933e-12	2.11296e-09	16.8964
cg08553437	chr4	122686456	+	Island	TMEM155;LOC100192379	TSS200;Body				TRUE	2.25215	1.77485	2.72945	0.207757	9.53851	7.93724e-12	2.1165e-09	16.8942
cg05492975	chr20	60119508	-	Island	CDH4	Body					-2.77958	-3.36867	-2.19048	0.913324	-9.53817	7.94514e-12	2.11737e-09	16.8932
cg11691287	chr12	52713040	+	N_Shore	KRT83	Body				TRUE	-1.13742	-1.37853	-0.896298	0.788986	-9.53596	7.99662e-12	2.12985e-09	16.8869
cg05899471	chr14	101456433	+	OpenSea	SNORD114-29	Body					-1.22572	-1.48558	-0.965853	0.854852	-9.53498	8.01956e-12	2.13471e-09	16.8841
cg08135904	chr6	32181025	-	OpenSea	NOTCH4	Body					-1.21455	-1.47206	-0.95705	0.520619	-9.53473	8.02557e-12	2.13507e-09	16.8834
cg14093970	chr5	17580826	+	OpenSea							-0.883271	-1.07056	-0.695981	-0.324625	-9.53349	8.05463e-12	2.14155e-09	16.8799
cg19530831	chr14	76461805	+	OpenSea	C14orf179;C14orf179	Body;Body		TRUE			1.6267	1.28168	1.97171	1.21723	9.53111	8.11105e-12	2.15023e-09	16.8731
cg27328245	chr6	170606461	-	Island				TRUE			-0.975468	-1.18236	-0.768574	-1.6183	-9.53104	8.11286e-12	2.15023e-09	16.8729
cg13193239	chr4	111539479	+	Island	PITX2;PITX2;PITX2	Body;Body;Body	RDMR				1.28916	1.01573	1.56258	-0.480918	9.53102	8.11332e-12	2.15023e-09	16.8728
cg14591340	chr9	99416629	-	N_Shore	C9orf21	Body					1.19988	0.945387	1.45437	1.04508	9.53101	8.11357e-12	2.15023e-09	16.8728
cg09256448	chr16	638327	+	N_Shore					Promoter_Associated_Cell_type_specific		-1.01851	-1.23453	-0.802486	-1.75163	-9.53098	8.11427e-12	2.15023e-09	16.8727
cg13916740	chr19	56904997	-	Island	ZNF582	TSS200	DMR		Promoter_Associated		3.34301	2.63396	4.05206	-1.35064	9.53092	8.11555e-12	2.15023e-09	16.8725
cg06833778	chr1	241464644	-	OpenSea	RGS7	Body		TRUE			-1.12418	-1.36263	-0.885719	-0.184818	-9.53013	8.13433e-12	2.15061e-09	16.8703
cg14403327	chr15	73659048	-	N_Shore	HCN4	Body	RDMR				-1.24536	-1.50953	-0.981184	0.284358	-9.52965	8.1459e-12	2.15061e-09	16.8689
cg10513330	chr2	28829939	+	OpenSea	PLB1;PLB1	Body;Body		TRUE			1.27772	1.00668	1.54876	0.296246	9.52964	8.14601e-12	2.15061e-09	16.8689
cg09063683	chr5	37890150	+	OpenSea				TRUE		TRUE	-1.38674	-1.68091	-1.09258	-0.0855573	-9.52961	8.1468e-12	2.15061e-09	16.8688
cg17206604	chr3	150088779	+	OpenSea				TRUE			0.90125	0.710068	1.09243	1.5116	9.52956	8.14795e-12	2.15061e-09	16.8686
cg20165732	chr2	207773048	+	OpenSea							-0.891842	-1.08103	-0.702656	1.65959	-9.52955	8.14824e-12	2.15061e-09	16.8686
cg05050944	chr4	54970135	-	S_Shelf			RDMR		Unclassified_Cell_type_specific	TRUE	1.55672	1.22648	1.88695	-0.596441	9.52936	8.15278e-12	2.15061e-09	16.8681
cg23722790	chr1	67467602	-	OpenSea	SLC35D1	3'UTR		TRUE			0.860489	0.677949	1.04303	1.00979	9.52928	8.15464e-12	2.15061e-09	16.8678
cg10015668	chr2	184128621	+	S_Shelf							-1.37769	-1.66997	-1.0854	0.770242	-9.52843	8.17512e-12	2.15476e-09	16.8654
cg11163620	chr4	157997554	-	Island	GLRB;GLRB;GLRB;GLRB	5'UTR;5'UTR;5'UTR;1stExon				TRUE	2.02508	1.59543	2.45473	-0.257953	9.52801	8.18512e-12	2.15615e-09	16.8642
cg04585787	chr2	241235366	-	OpenSea							-1.33083	-1.6132	-1.04847	0.587426	-9.52763	8.19433e-12	2.15733e-09	16.8631
cg09853702	chr12	47665230	-	OpenSea				TRUE			-1.02031	-1.2368	-0.803826	-1.42899	-9.5274	8.19964e-12	2.15749e-09	16.8625
cg14297867	chr9	27526172	-	N_Shelf	MOBKL2B;IFNK	5'UTR;3'UTR					0.980776	0.772671	1.18888	2.30105	9.52715	8.20572e-12	2.15785e-09	16.8617
cg06613392	chr6	29521595	-	Island			DMR	TRUE			2.11436	1.66565	2.56307	-0.698776	9.52546	8.24657e-12	2.16654e-09	16.8569
cg06645975	chr3	188020837	+	OpenSea	LPP;LPP;LPP	5'UTR;5'UTR;5'UTR		TRUE			1.21764	0.959228	1.47605	2.23536	9.52539	8.24829e-12	2.16654e-09	16.8567
cg06185452	chr6	16065144	+	OpenSea				TRUE			-1.23659	-1.49902	-0.974147	-1.42103	-9.52512	8.25476e-12	2.167e-09	16.8559
cg06890701	chr19	44891400	+	OpenSea	ZNF285A	Body					-1.07354	-1.30139	-0.84569	0.916138	-9.52452	8.26937e-12	2.16958e-09	16.8542
cg08199003	chr10	127571375	-	OpenSea	DHX32	TSS1500					0.825147	0.650002	1.00029	1.89392	9.52374	8.28822e-12	2.17248e-09	16.852
cg20245822	chr12	104734362	-	OpenSea	TXNRD1;TXNRD1;TXNRD1;TXNRD1;TXNRD1	Body;Body;Body;Body;Body		TRUE			0.805959	0.634886	0.977033	1.63326	9.52367	8.28993e-12	2.17248e-09	16.8518
cg22804528	chr3	124780157	+	OpenSea				TRUE			1.55792	1.22722	1.88861	1.03022	9.52337	8.29706e-12	2.1731e-09	16.8509
cg18532070	chr7	41940672	-	OpenSea				TRUE			-1.91177	-2.3177	-1.50584	0.926596	-9.52038	8.37032e-12	2.19102e-09	16.8424
cg03267139	chr2	133036194	-	OpenSea							-1.02106	-1.23787	-0.804248	0.344081	-9.52018	8.37508e-12	2.19102e-09	16.8418
cg14999001	chr7	45197441	+	Island	RAMP3	1stExon	DMR				2.14423	1.68888	2.59958	-0.344961	9.51912	8.40109e-12	2.19657e-09	16.8388
cg00974255	chr17	35082656	+	S_Shelf					Unclassified_Cell_type_specific		-1.17978	-1.43035	-0.929201	-0.189972	-9.51781	8.43342e-12	2.20266e-09	16.835
cg16785291	chr7	133974228	-	OpenSea	SLC35B4	3'UTR		TRUE			1.09659	0.863683	1.3295	1.60215	9.51779	8.43405e-12	2.20266e-09	16.835
cg06498964	chr11	1981264	-	N_Shore						TRUE	-1.90254	-2.30663	-1.49844	0.514417	-9.51749	8.44141e-12	2.20332e-09	16.8341
cg09409956	chr6	31685440	+	OpenSea	LY6G6D	Body				TRUE	-1.37619	-1.66851	-1.08388	0.215897	-9.51696	8.45458e-12	2.2055e-09	16.8326
cg15239179	chr11	35229448	+	OpenSea	CD44;CD44;CD44;CD44;CD44	Body;Body;Body;Body;Body		TRUE			1.16635	0.918594	1.4141	1.72354	9.51658	8.46407e-12	2.20671e-09	16.8315
cg08908643	chr5	12794310	+	N_Shore							-1.31213	-1.59087	-1.03338	0.979724	-9.51585	8.48219e-12	2.20903e-09	16.8294
cg15692052	chr13	47472250	-	OpenSea	HTR2A;HTR2A	TSS1500;TSS1500					-1.22525	-1.48554	-0.964963	-0.529015	-9.51583	8.48262e-12	2.20903e-09	16.8294
cg04556542	chr14	92790580	-	Island	SLC24A4;SLC24A4;SLC24A4	Body;Body;5'UTR				TRUE	1.25805	0.990753	1.52535	-0.491381	9.51422	8.52285e-12	2.21773e-09	16.8247
cg05623392	chr13	36166512	+	OpenSea	MIR548F5;NBEA	Body;Body		TRUE			-1.68279	-2.04034	-1.32524	1.04063	-9.5141	8.52576e-12	2.21773e-09	16.8244
cg16907101	chr13	112747087	+	OpenSea				TRUE			-1.11823	-1.35584	-0.880628	-0.382224	-9.51369	8.53603e-12	2.21841e-09	16.8232
cg19266671	chr10	126712482	+	S_Shore	CTBP2;CTBP2;CTBP2	Body;Body;Body					1.2121	0.954543	1.46965	0.698062	9.51361	8.53809e-12	2.21841e-09	16.823
cg06624951	chr12	133055588	-	N_Shore					Unclassified_Cell_type_specific	TRUE	-0.967926	-1.17361	-0.762247	-0.161676	-9.51318	8.54881e-12	2.21993e-09	16.8218
cg23037411	chr4	178808604	+	OpenSea	LOC285501	Body					-1.04184	-1.26324	-0.820442	0.871683	-9.51262	8.56274e-12	2.22229e-09	16.8202
cg16179589	chr17	36107292	-	S_Shore							1.62563	1.28015	1.9711	1.46229	9.51207	8.5767e-12	2.22464e-09	16.8186
cg08621076	chr12	4416614	+	OpenSea				TRUE	Unclassified		1.00281	0.789642	1.21598	1.18359	9.50973	8.63566e-12	2.23866e-09	16.8119
cg26832832	chr19	57898729	+	N_Shelf							-1.22426	-1.48453	-0.963995	0.997295	-9.5089	8.65678e-12	2.2415e-09	16.8095
cg03983740	chr10	85049656	+	OpenSea				TRUE			-0.846693	-1.02669	-0.666693	-0.999533	-9.50886	8.65776e-12	2.2415e-09	16.8094
cg04813876	chr11	103964219	-	OpenSea	PDGFD;PDGFD	Body;Body		TRUE			-1.38142	-1.67511	-1.08774	0.78028	-9.50872	8.66133e-12	2.2415e-09	16.809
cg06467040	chr5	34670172	+	OpenSea	RAI14;RAI14;RAI14	5'UTR;5'UTR;5'UTR		TRUE			1.24148	0.977483	1.50548	1.04917	9.50627	8.72376e-12	2.25592e-09	16.802
cg26054057	chr3	38010715	+	OpenSea	CTDSPL;MIR26A1;CTDSPL	Body;TSS200;Body					0.855297	0.673416	1.03718	1.54184	9.50612	8.72773e-12	2.25592e-09	16.8016
cg10365900	chr11	78568009	-	OpenSea	ODZ4	Body		TRUE			-1.41503	-1.71594	-1.11411	0.199918	-9.50595	8.73188e-12	2.25592e-09	16.8011
cg16700555	chr19	29700860	-	N_Shelf	UQCRFS1	Body					1.59448	1.25537	1.93359	0.822358	9.50502	8.75578e-12	2.26082e-09	16.7984
cg00175735	chr3	99903386	-	OpenSea	TMEM30C;TMEM30C	TSS1500;TSS1500		TRUE			0.779357	0.613564	0.945151	2.27907	9.50263	8.81754e-12	2.27535e-09	16.7916
cg01807313	chr12	117407970	-	OpenSea	FBXW8;FBXW8	Body;Body		TRUE			0.876575	0.690097	1.06305	2.12691	9.50245	8.82202e-12	2.27535e-09	16.7911
cg22328746	chr4	186578455	-	OpenSea	SORBS2;SORBS2;SORBS2;SORBS2;SORBS2;SORBS2;SORBS2;SORBS2	Body;Body;Body;TSS1500;Body;Body;Body;TSS1500		TRUE			1.58323	1.2464	1.92006	1.43772	9.50178	8.83931e-12	2.27852e-09	16.7892
cg26106316	chr2	56701451	+	OpenSea				TRUE			-1.25368	-1.52041	-0.986954	0.277152	-9.50153	8.84595e-12	2.27895e-09	16.7884
cg07993468	chr7	73389632	+	OpenSea							0.796188	0.626781	0.965595	2.40426	9.50076	8.86579e-12	2.28277e-09	16.7862
cg03027661	chr22	29426832	+	Island	ZNRF3	Body					-0.922877	-1.1193	-0.726455	-1.97624	-9.49789	8.94099e-12	2.30083e-09	16.778
cg04117590	chr3	139346788	-	OpenSea	NMNAT3	5'UTR					1.05062	0.826995	1.27425	1.68861	9.49715	8.96036e-12	2.30452e-09	16.7759
cg11689700	chr1	94983186	+	OpenSea	ABCD3	3'UTR					0.980797	0.772018	1.18958	1.71336	9.49657	8.97549e-12	2.30711e-09	16.7742
cg17576736	chr13	112908450	+	OpenSea							-1.19033	-1.44373	-0.936927	0.438349	-9.49587	8.99413e-12	2.3106e-09	16.7722
cg03509898	chr14	104190750	-	N_Shelf	ZFYVE21	Body		TRUE	Unclassified_Cell_type_specific	TRUE	1.60851	1.26607	1.95094	0.957766	9.49563	9.0005e-12	2.31094e-09	16.7715
cg22847391	chr5	172710766	-	Island			DMR	TRUE	Unclassified		-0.988164	-1.19855	-0.777775	-1.4497	-9.4947	9.02506e-12	2.31594e-09	16.7689
cg05917988	chr6	44281197	+	Island	AARS2	TSS200			Promoter_Associated		-0.842131	-1.02145	-0.662816	-2.39782	-9.49375	9.05021e-12	2.32109e-09	16.7661
cg04700292	chr16	73090723	+	N_Shore	ZFHX3	5'UTR	RDMR				1.10426	0.869116	1.3394	1.4667	9.49325	9.06339e-12	2.32316e-09	16.7647
cg10166664	chr5	60624229	-	N_Shelf				TRUE		TRUE	-1.30508	-1.583	-1.02717	-0.237165	-9.49293	9.07193e-12	2.32405e-09	16.7638
cg21525314	chr7	102920771	-	Island	DPY19L2P2;DPY19L2P2	Body;TSS200			Promoter_Associated_Cell_type_specific		1.01306	0.797311	1.22881	-2.15915	9.49214	9.09314e-12	2.32781e-09	16.7615
cg21090298	chr13	113622686	+	N_Shore	MCF2L	TSS200					-0.976263	-1.18418	-0.768349	-1.38643	-9.492	9.09682e-12	2.32781e-09	16.7611
cg21741562	chr3	87138387	+	Island			RDMR	TRUE			1.14661	0.902413	1.39081	-0.0207904	9.49173	9.10407e-12	2.32836e-09	16.7604
cg03757784	chr16	22826113	+	Island	HS3ST2	1stExon	DMR				2.18553	1.72001	2.65106	-0.894494	9.49054	9.1359e-12	2.33519e-09	16.7569
cg18705155	chr6	39194077	+	N_Shelf	KCNK5	Body	CDMR		Unclassified_Cell_type_specific		-1.3168	-1.59729	-1.0363	-0.341997	-9.48996	9.15144e-12	2.33772e-09	16.7553
cg13635299	chr6	42409704	-	OpenSea	TRERF1	5'UTR		TRUE			1.33002	1.0467	1.61333	1.10422	9.48979	9.15602e-12	2.33772e-09	16.7548
cg20866932	chr7	150034315	+	N_Shelf	LRRC61;LRRC61	Body;Body					0.92648	0.729081	1.12388	1.91494	9.48779	9.20995e-12	2.35017e-09	16.7491
cg20583073	chr19	3178759	-	Island	S1PR4	TSS200			Promoter_Associated		-1.14748	-1.39197	-0.902983	-0.268493	-9.48752	9.2172e-12	2.35071e-09	16.7483
cg11229975	chr13	23504125	-	S_Shelf							-1.90532	-2.31134	-1.49929	0.527689	-9.48601	9.25805e-12	2.35981e-09	16.744
cg22491927	chr19	13617091	-	Island	CACNA1A;CACNA1A;CACNA1A;CACNA1A	5'UTR;1stExon;1stExon;5'UTR			Unclassified_Cell_type_specific	TRUE	2.21621	1.74389	2.68852	0.126717	9.48535	9.27608e-12	2.36309e-09	16.7421
cg26987928	chr15	62767926	+	OpenSea				TRUE			1.94736	1.53233	2.3624	0.534068	9.48493	9.2874e-12	2.36451e-09	16.7409
cg09943050	chr7	83806259	+	OpenSea	SEMA3A	Body		TRUE			1.31616	1.03565	1.59668	0.825183	9.48476	9.29203e-12	2.36451e-09	16.7404
cg24565274	chr11	19736253	-	S_Shore	LOC100126784;NAV2;NAV2;NAV2	TSS200;Body;Body;Body					2.12892	1.67514	2.5827	-0.183144	9.48386	9.31666e-12	2.36864e-09	16.7378
cg19225602	chr11	75269316	+	N_Shelf				TRUE		TRUE	1.65096	1.29906	2.00287	0.425968	9.48379	9.31863e-12	2.36864e-09	16.7376
cg17393267	chr3	192127356	-	Island	FGF12;FGF12	TSS1500;Body	DMR		Unclassified	TRUE	2.11603	1.66496	2.5671	-0.569598	9.48306	9.33878e-12	2.37244e-09	16.7355
cg23949611	chr2	21255320	-	OpenSea	APOB	Body					-1.26526	-1.53499	-0.99554	0.311274	-9.4828	9.34568e-12	2.37287e-09	16.7348
cg06012347	chr11	65066368	-	OpenSea				TRUE			1.36656	1.07524	1.65789	0.448001	9.48259	9.35148e-12	2.37303e-09	16.7342
cg06485308	chr5	178002446	-	N_Shore	COL23A1	Body					-1.5575	-1.88957	-1.22543	0.442836	-9.48136	9.38527e-12	2.38028e-09	16.7307
cg00330492	chr15	28352558	-	Island			DMR	TRUE	Promoter_Associated_Cell_type_specific	TRUE	1.87756	1.47722	2.27789	-0.191521	9.48079	9.401e-12	2.38193e-09	16.729
cg15750546	chr21	38080975	+	Island	SIM2;SIM2	Body;Body	DMR				1.84351	1.45043	2.23658	-0.842489	9.48075	9.40222e-12	2.38193e-09	16.7289
cg12428160	chr10	44500693	-	N_Shore							-1.18788	-1.4412	-0.934568	0.196104	-9.47953	9.43606e-12	2.38917e-09	16.7254
cg13611006	chr17	45983023	+	OpenSea	SP2	Body		TRUE		TRUE	1.25274	0.985591	1.5199	0.665596	9.47932	9.44172e-12	2.38928e-09	16.7248
cg19430694	chr7	811390	-	N_Shelf	HEATR2	Body		TRUE			1.53516	1.20777	1.86255	-0.51198	9.4789	9.45338e-12	2.39091e-09	16.7236
cg15313459	chr2	68547052	-	Island	CNRIP1;CNRIP1;CNRIP1;CNRIP1	1stExon;1stExon;5'UTR;5'UTR			Unclassified	TRUE	1.89067	1.48739	2.29395	0.283947	9.47722	9.50009e-12	2.40139e-09	16.7188
cg08865695	chr1	209917237	+	N_Shelf							-1.38498	-1.68041	-1.08955	1.346	-9.47686	9.5102e-12	2.40262e-09	16.7178
cg19673176	chr17	77116058	+	OpenSea	HRNBP3	5'UTR	CDMR				-1.4056	-1.70545	-1.10576	0.429313	-9.47636	9.52411e-12	2.40378e-09	16.7163
cg17178468	chr17	43049442	+	S_Shore			RDMR	TRUE			-1.18197	-1.43411	-0.929833	-0.63538	-9.47632	9.52533e-12	2.40378e-09	16.7162
cg15438314	chr19	17190397	+	S_Shelf	MYO9B;MYO9B	5'UTR;5'UTR	CDMR			TRUE	1.19064	0.93663	1.44465	1.38839	9.47555	9.54681e-12	2.40787e-09	16.714
cg15817482	chr14	94423801	+	OpenSea	ASB2	TSS200		TRUE			0.937963	0.737849	1.13808	0.374525	9.47508	9.56001e-12	2.40987e-09	16.7127
cg19130973	chr3	12979917	-	S_Shore	IQSEC1;IQSEC1	Body;Body		TRUE		TRUE	1.38167	1.08688	1.67646	1.02047	9.47465	9.57202e-12	2.41156e-09	16.7114
cg18701449	chr12	72335228	+	OpenSea	TPH2	Body					-1.22298	-1.48393	-0.962031	1.08421	-9.47415	9.58625e-12	2.41382e-09	16.71
cg05232914	chr3	97983540	-	OpenSea	OR5H6	1stExon					-1.47269	-1.78698	-1.15841	1.3661	-9.47245	9.63418e-12	2.42455e-09	16.7051
cg10660666	chr9	134305380	-	OpenSea	BAT2L1	TSS200					1.16444	0.915916	1.41296	1.70925	9.47164	9.65716e-12	2.42899e-09	16.7028
cg03885270	chr10	22843938	+	OpenSea	PIP4K2A	Body		TRUE			1.31357	1.03319	1.59395	1.37978	9.47074	9.68276e-12	2.43409e-09	16.7002
cg07757358	chr3	187897193	+	OpenSea	LPP;FLJ42393	5'UTR;Body		TRUE	Unclassified_Cell_type_specific		1.21012	0.951811	1.46843	1.045	9.47023	9.69729e-12	2.43554e-09	16.6987
cg09845914	chr5	63252793	+	N_Shelf							-1.04806	-1.27178	-0.82434	0.642687	-9.47016	9.69919e-12	2.43554e-09	16.6985
cg18039133	chr20	6750956	+	Island	BMP2	Body	DMR			TRUE	2.33399	1.83572	2.83227	-1.08935	9.46895	9.73378e-12	2.44176e-09	16.6951
cg17134153	chr1	157670328	+	OpenSea	FCRL3	5'UTR					-1.44231	-1.75022	-1.13439	-0.00595516	-9.46892	9.73468e-12	2.44176e-09	16.695
cg05270106	chr3	127997992	+	OpenSea	EEFSEC	Body		TRUE		TRUE	1.07909	0.84869	1.30949	-0.00268858	9.46782	9.76618e-12	2.44832e-09	16.6918
cg02388453	chr15	37084662	-	OpenSea	C15orf41;C15orf41	Body;Body		TRUE			1.04522	0.822049	1.2684	1.03672	9.46761	9.77205e-12	2.44844e-09	16.6912
cg06176750	chr11	7112356	+	S_Shore	RBMXL2;RBMXL2	3'UTR;1stExon			Unclassified_Cell_type_specific		-1.32355	-1.6062	-1.04089	0.528446	-9.46587	9.82234e-12	2.45862e-09	16.6862
cg17789713	chr2	164571035	-	OpenSea	FIGN	Body		TRUE			-1.42747	-1.73232	-1.12263	0.551931	-9.46583	9.82341e-12	2.45862e-09	16.6861
cg12479516	chr3	7098132	+	OpenSea	GRM7;GRM7	Body;Body		TRUE			-1.33677	-1.62227	-1.05126	0.907414	-9.46486	9.85136e-12	2.46426e-09	16.6834
cg13860981	chr9	19104008	+	S_Shore	HAUS6	TSS1500					-1.44854	-1.75796	-1.13911	0.845955	-9.46351	9.89072e-12	2.47275e-09	16.6795
cg04133132	chr14	69118423	+	OpenSea				TRUE			1.51284	1.18963	1.83605	1.81935	9.462	9.93455e-12	2.48235e-09	16.6751
cg07883457	chr6	58147897	-	OpenSea							1.56844	1.23334	1.90353	-0.469055	9.46179	9.94081e-12	2.48256e-09	16.6745
cg25561291	chr19	4396942	+	N_Shelf	SH3GL1	Body					0.958552	0.753747	1.16336	1.93077	9.46129	9.95534e-12	2.48464e-09	16.6731
cg07116919	chr7	136558341	+	S_Shelf	CHRM2;CHRM2;CHRM2;CHRM2;CHRM2;CHRM2;CHRM2;CHRM2	5'UTR;5'UTR;5'UTR;5'UTR;5'UTR;5'UTR;5'UTR;5'UTR					-1.5371	-1.86552	-1.20868	0.667753	-9.46113	9.96006e-12	2.48464e-09	16.6726
cg05209330	chr5	131550942	-	OpenSea	P4HA2;P4HA2;P4HA2;P4HA2;P4HA2	Body;Body;Body;Body;Body		TRUE		TRUE	1.50133	1.18053	1.82213	-0.127659	9.46049	9.97891e-12	2.48721e-09	16.6708
cg15126862	chr11	100696271	+	OpenSea	FLJ32810	Body		TRUE			1.05844	0.832271	1.28461	1.22686	9.46041	9.98123e-12	2.48721e-09	16.6706
cg01327147	chr9	34371380	+	Island	KIAA1161	Body		TRUE	Unclassified_Cell_type_specific		1.02838	0.808625	1.24813	1.06879	9.46003	9.99234e-12	2.48862e-09	16.6695
cg09255851	chr16	24555610	+	S_Shelf	RBBP6;RBBP6;RBBP6	Body;Body;Body					1.42506	1.1205	1.72961	-0.192164	9.45892	1.0025e-11	2.49393e-09	16.6663
cg20183519	chr3	109550978	-	OpenSea				TRUE			-1.16075	-1.40882	-0.912676	-0.0554802	-9.45882	1.00277e-11	2.49393e-09	16.666
cg15484375	chr11	18287647	+	OpenSea	SAA1;SAA1	TSS200;TSS200					-1.13522	-1.37784	-0.892604	-0.545581	-9.45875	1.003e-11	2.49393e-09	16.6658
cg05824809	chr16	85427847	+	OpenSea					Unclassified	TRUE	1.44233	1.13406	1.75059	1.09494	9.45833	1.00423e-11	2.49561e-09	16.6646
cg16928869	chr20	60397766	+	OpenSea	CDH4	Body	CDMR				-1.34697	-1.63487	-1.05907	0.381522	-9.45793	1.0054e-11	2.49639e-09	16.6635
cg00084019	chr7	176739	+	N_Shore							-1.66287	-2.01829	-1.30745	1.1357	-9.45785	1.00564e-11	2.49639e-09	16.6633
cg04707715	chr5	148785250	+	OpenSea	LOC728264	TSS1500		TRUE	Unclassified_Cell_type_specific		1.47638	1.16081	1.79196	0.787811	9.45745	1.00684e-11	2.49801e-09	16.6621
cg13387113	chr17	74696737	-	OpenSea	MXRA7;MXRA7;MXRA7	Body;Body;Body		TRUE		TRUE	1.59796	1.25639	1.93953	0.348737	9.45708	1.00794e-11	2.49939e-09	16.661
cg05033952	chr16	34255535	+	N_Shore							-1.39496	-1.69315	-1.09676	0.733783	-9.45663	1.00927e-11	2.50028e-09	16.6597
cg01715455	chr20	25062827	-	Island	VSX1;VSX1	TSS200;TSS200			Unclassified_Cell_type_specific	TRUE	2.3483	1.84631	2.85029	-0.0409437	9.45659	1.00939e-11	2.50028e-09	16.6596
cg11268834	chr2	224824500	-	S_Shore	MRPL44	Body			Promoter_Associated_Cell_type_specific		1.85772	1.46059	2.25485	-0.12391	9.4564	1.00994e-11	2.50028e-09	16.6591
cg13904520	chr1	160783054	-	OpenSea	LY9	Body					-1.5799	-1.91765	-1.24214	0.62154	-9.4559	1.01142e-11	2.50258e-09	16.6577
cg27298057	chr1	53532643	-	S_Shelf	PODN	Body					1.31471	1.03354	1.59589	1.52358	9.45206	1.02292e-11	2.52966e-09	16.6466
cg11161011	chr14	65562177	+	OpenSea	MAX;MAX;MAX;MAX;MAX;MAX	Body;Body;Body;Body;Body;Body		TRUE			1.11998	0.880436	1.35953	2.02704	9.45146	1.02473e-11	2.53276e-09	16.6449
cg19547972	chr7	73389575	+	OpenSea							1.1145	0.876111	1.35288	1.67194	9.45086	1.02653e-11	2.53575e-09	16.6432
cg00569091	chr1	8424793	+	OpenSea	RERE;RERE;RERE	5'UTR;Body;Body		TRUE	Unclassified_Cell_type_specific		1.50724	1.18484	1.82964	-0.119655	9.45053	1.02752e-11	2.53575e-09	16.6422
cg04366687	chr8	145107199	+	Island	OPLAH	Body	DMR				1.64788	1.29539	2.00037	-0.445876	9.4505	1.0276e-11	2.53575e-09	16.6422
cg17466131	chr4	186578190	-	OpenSea	SORBS2;SORBS2;SORBS2;SORBS2;SORBS2;SORBS2;SORBS2;SORBS2	Body;Body;TSS200;Body;Body;Body;Body;TSS200		TRUE			1.73316	1.36238	2.10394	1.59543	9.44934	1.03114e-11	2.54311e-09	16.6388
cg09226692	chr6	43422490	+	Island	DLK2;DLK2	Body;Body			Unclassified		-0.947622	-1.15037	-0.744871	-2.34245	-9.44815	1.03474e-11	2.5506e-09	16.6354
cg23170057	chr12	100041683	+	OpenSea	FAM71C;FAM71C;ANKS1B	5'UTR;1stExon;Body					-1.27265	-1.54501	-1.00029	1.00078	-9.44582	1.04186e-11	2.56431e-09	16.6287
cg18062140	chr20	55967678	+	S_Shore	RBM38;RBM38	Body;Body	CDMR		Promoter_Associated_Cell_type_specific		1.59608	1.2545	1.93766	-0.396273	9.44563	1.04244e-11	2.56431e-09	16.6282
cg03807298	chr5	174159039	+	Island			RDMR				2.13705	1.67969	2.59441	0.236192	9.44561	1.04251e-11	2.56431e-09	16.6281
cg04342092	chr19	58095468	-	Island	ZIK1	TSS200			Unclassified	TRUE	1.92707	1.51464	2.33949	-0.19898	9.44552	1.04279e-11	2.56431e-09	16.6278
cg17419049	chr2	74097688	+	OpenSea				TRUE			1.55468	1.22195	1.88742	1.66863	9.44541	1.04311e-11	2.56431e-09	16.6275
cg12346967	chr21	32185331	+	OpenSea	KRTAP8-1;KRTAP8-1	1stExon;3'UTR					-1.31086	-1.59146	-1.03026	0.816844	-9.44375	1.04821e-11	2.5742e-09	16.6228
cg21084119	chr6	625381	-	OpenSea	EXOC2	Body		TRUE	Unclassified_Cell_type_specific		1.52859	1.20138	1.85579	2.4758	9.44374	1.04826e-11	2.5742e-09	16.6227
cg00743629	chr13	54082429	-	OpenSea				TRUE			-1.45904	-1.77137	-1.14671	-0.355932	-9.44329	1.04964e-11	2.57622e-09	16.6214
cg26351001	chr4	184644413	+	Island					Promoter_Associated	TRUE	-1.30472	-1.58406	-1.02539	-1.85023	-9.44221	1.05298e-11	2.58302e-09	16.6183
cg06118609	chr11	7982706	-	OpenSea	NLRP10	Body					-1.2482	-1.51546	-0.980938	0.443033	-9.4411	1.05643e-11	2.58872e-09	16.6152
cg03111498	chr20	25062860	-	Island	VSX1;VSX1	TSS200;TSS200			Unclassified_Cell_type_specific	TRUE	1.86994	1.46955	2.27033	0.00529397	9.44109	1.05644e-11	2.58872e-09	16.6151
cg09227064	chr14	75369754	+	OpenSea	DLST	3'UTR					0.941554	0.739907	1.1432	1.32489	9.43903	1.06286e-11	2.60305e-09	16.6092
cg07495389	chr2	27233872	-	OpenSea	MAPRE3	5'UTR		TRUE		TRUE	-1.32157	-1.60461	-1.03852	-0.428244	-9.4385	1.06453e-11	2.60574e-09	16.6077
cg24602369	chr3	73652609	-	OpenSea	PDZRN3	Body		TRUE			1.47326	1.15768	1.78884	1.01301	9.43717	1.06869e-11	2.61453e-09	16.6039
cg04867423	chr1	162680120	+	OpenSea	DDR2;DDR2	5'UTR;5'UTR		TRUE			1.35059	1.06125	1.63992	1.02512	9.43628	1.0715e-11	2.61999e-09	16.6013
cg10409327	chr8	33580539	-	Island							-0.837324	-1.01671	-0.657942	0.476081	-9.43599	1.0724e-11	2.6208e-09	16.6005
cg05957504	chr5	124014639	+	OpenSea	ZNF608	Body		TRUE			1.19882	0.94197	1.45567	1.16298	9.43508	1.07529e-11	2.62552e-09	16.5979
cg20778199	chr6	148020881	+	OpenSea				TRUE			-1.38086	-1.67672	-1.085	-0.100518	-9.43502	1.07548e-11	2.62552e-09	16.5977
cg26668836	chr7	127228121	-	Island	ARF5	TSS1500			Promoter_Associated		-0.768816	-0.933557	-0.604074	-2.1197	-9.43394	1.07891e-11	2.63207e-09	16.5946
cg12847373	chr13	78493349	-	Island	EDNRB;EDNRB;EDNRB	TSS1500;5'UTR;TSS1500	CDMR	TRUE	Unclassified		1.47733	1.16076	1.7939	-0.433067	9.43367	1.07976e-11	2.63207e-09	16.5938
cg01177854	chr16	68270387	+	Island	ESRP2	TSS1500	RDMR		Unclassified_Cell_type_specific		-0.885789	-1.0756	-0.695976	-1.98365	-9.43363	1.0799e-11	2.63207e-09	16.5937
cg23429240	chr12	109040983	+	OpenSea	CORO1C	3'UTR			Promoter_Associated		0.930473	0.731075	1.12987	0.931235	9.43319	1.08128e-11	2.63403e-09	16.5925
cg24847625	chr15	40660063	+	Island	DISP2	Body		TRUE	Promoter_Associated		-1.13738	-1.38112	-0.893638	-0.752002	-9.43301	1.08186e-11	2.63404e-09	16.5919
cg20770516	chr7	104681396	-	OpenSea	MLL5;MLL5	5'UTR;5'UTR					1.11436	0.875532	1.35319	0.795305	9.43217	1.08453e-11	2.63914e-09	16.5895
cg20876170	chr17	74736402	+	S_Shelf	MFSD11	Body					1.33145	1.04609	1.61682	1.73808	9.43186	1.08554e-11	2.63938e-09	16.5886
cg13306338	chr7	4167607	+	N_Shore	SDK1	Body					-2.10544	-2.5567	-1.65419	0.87476	-9.43178	1.08579e-11	2.63938e-09	16.5884
cg14621161	chr6	96573489	+	OpenSea	FUT9	5'UTR		TRUE			-1.18967	-1.44469	-0.934661	0.615511	-9.43058	1.08963e-11	2.64731e-09	16.5849
cg03024478	chr4	96090330	-	OpenSea	UNC5C	3'UTR					-1.11153	-1.34986	-0.873203	0.372255	-9.42797	1.09804e-11	2.66633e-09	16.5774
cg03629943	chr10	101089149	-	Island	CNNM1	1stExon	DMR	TRUE			2.2271	1.74954	2.70466	-0.607994	9.42724	1.10038e-11	2.66975e-09	16.5754
cg23958704	chr8	103750999	-	Island					Unclassified_Cell_type_specific	TRUE	-1.72728	-2.09766	-1.35689	-0.575514	-9.42717	1.10062e-11	2.66975e-09	16.5751
cg21761844	chr19	37407257	-	Island	ZNF568;ZNF568;ZNF829	5'UTR;1stExon;TSS200	DMR		Promoter_Associated	TRUE	3.36739	2.64529	4.08949	-1.53467	9.42691	1.10146e-11	2.67036e-09	16.5744
cg16020747	chr8	85095394	-	N_Shore	RALYL;RALYL;RALYL	TSS200;TSS200;TSS200	CDMR				1.69696	1.33305	2.06088	0.224896	9.42642	1.10305e-11	2.67103e-09	16.573
cg04851742	chr13	28503508	-	S_Shore					Unclassified_Cell_type_specific		1.96401	1.54282	2.3852	0.0517873	9.42625	1.1036e-11	2.67103e-09	16.5725
cg06221861	chr7	100425075	-	Island	EPHB4;EPHB4	5'UTR;1stExon			Unclassified_Cell_type_specific		-0.867933	-1.05407	-0.6818	-0.54379	-9.42623	1.10367e-11	2.67103e-09	16.5724
cg15464481	chr3	123151962	+	OpenSea	ADCY5	Body		TRUE			1.56977	1.23312	1.90642	1.13565	9.4261	1.10407e-11	2.67103e-09	16.5721
cg22226904	chr1	27819060	-	S_Shelf							1.35877	1.06736	1.65018	-0.527313	9.42569	1.10543e-11	2.67195e-09	16.5709
cg18369680	chr20	41984014	-	OpenSea			DMR				-1.52774	-1.8554	-1.20009	-0.287198	-9.42563	1.10562e-11	2.67195e-09	16.5707
cg16766632	chr12	57530100	-	OpenSea	LRP1	Body		TRUE		TRUE	1.17515	0.92309	1.42721	1.08959	9.42458	1.10905e-11	2.6788e-09	16.5677
cg01942226	chr4	154218350	+	S_Shore	TRIM2;TRIM2	Body;Body		TRUE			0.990179	0.777728	1.20263	1.60986	9.42169	1.11852e-11	2.70025e-09	16.5594
cg23450509	chr3	131754675	+	S_Shore	CPNE4	TSS1500					-0.999837	-1.21437	-0.785299	-1.1615	-9.42104	1.12065e-11	2.70316e-09	16.5575
cg07025312	chr16	27583843	-	OpenSea	KIAA0556	Body		TRUE			1.07619	0.845264	1.30712	-0.124816	9.42085	1.12128e-11	2.70316e-09	16.557
cg26912251	chr6	168970824	-	N_Shore	SMOC2;SMOC2	Body;Body					-1.59003	-1.93122	-1.24884	0.249436	-9.42078	1.1215e-11	2.70316e-09	16.5568
cg05388880	chr4	183807081	-	OpenSea				TRUE			1.40193	1.10109	1.70276	1.58782	9.42028	1.12315e-11	2.70572e-09	16.5554
cg16862893	chr7	1685044	-	N_Shore							-1.58639	-1.92684	-1.24595	0.725443	-9.4198	1.12474e-11	2.7069e-09	16.554
cg26479099	chr10	90712948	+	OpenSea	ACTA2;ACTA2	TSS1500;5'UTR					1.56422	1.22854	1.89991	1.02619	9.41978	1.12483e-11	2.7069e-09	16.5539
cg07207982	chr6	34984930	-	OpenSea	ANKS1A	Body					1.69035	1.32759	2.05311	0.812575	9.41951	1.1257e-11	2.70758e-09	16.5531
cg15109966	chr10	35715523	+	OpenSea	CCNY;CCNY	Body;5'UTR		TRUE			0.907472	0.712693	1.10225	1.61946	9.41815	1.13024e-11	2.7169e-09	16.5492
cg27012396	chr2	240233043	-	OpenSea	HDAC4	Body					0.85561	0.67196	1.03926	0.466384	9.41799	1.13077e-11	2.7169e-09	16.5488
cg11957699	chr1	214510205	-	OpenSea	SMYD2	3'UTR					1.07558	0.844691	1.30647	1.72174	9.41703	1.13395e-11	2.72307e-09	16.546
cg11052535	chr11	56468348	-	OpenSea	OR8U8;OR9G9;OR9G1	Body;1stExon;1stExon					-0.813453	-0.988076	-0.63883	-1.03857	-9.41686	1.13453e-11	2.72307e-09	16.5455
cg13045134	chr8	103741780	+	OpenSea				TRUE		TRUE	1.53229	1.20329	1.86129	0.534759	9.41504	1.14063e-11	2.73628e-09	16.5403
cg27521476	chr10	102896376	-	Island	TLX1	Body					1.67407	1.31458	2.03355	-0.299937	9.4139	1.14445e-11	2.744e-09	16.537
cg04413320	chr13	58208929	+	Island	PCDH17	1stExon					1.66405	1.30663	2.02147	-0.0771658	9.41162	1.15217e-11	2.76105e-09	16.5305
cg01093311	chr14	31491009	+	N_Shelf	STRN3;STRN3	Body;Body					0.734987	0.577116	0.892858	1.81437	9.41133	1.15315e-11	2.76196e-09	16.5296
cg19569526	chr5	155754265	+	OpenSea	SGCD;SGCD;SGCD	5'UTR;5'UTR;5'UTR					1.27496	1.0011	1.54882	0.311891	9.41111	1.1539e-11	2.76231e-09	16.529
cg15031753	chr4	184938291	-	OpenSea	STOX2	Body		TRUE			1.17753	0.924588	1.43047	1.53133	9.41086	1.15476e-11	2.76292e-09	16.5283
cg02178846	chr11	7988687	+	OpenSea				TRUE			-1.29712	-1.57578	-1.01846	0.0563483	-9.40989	1.15805e-11	2.76933e-09	16.5255
cg23222745	chr6	27791912	-	Island	HIST1H4J	1stExon					-0.708083	-0.860213	-0.555953	-2.79144	-9.40902	1.16102e-11	2.77499e-09	16.523
cg11820840	chr1	204586547	-	OpenSea	LRRN2;LRRN2	3'UTR;3'UTR					-1.07673	-1.30808	-0.845377	0.41143	-9.40819	1.16386e-11	2.78032e-09	16.5206
cg09695033	chr2	29337988	-	Island	CLIP4	TSS1500	DMR			TRUE	2.30713	1.81121	2.80304	-0.758787	9.40459	1.17626e-11	2.80847e-09	16.5103
cg00467296	chr11	4928760	-	OpenSea	OR51A7	1stExon					-1.0545	-1.2812	-0.827795	0.2967	-9.40302	1.18173e-11	2.82005e-09	16.5057
cg03487935	chr7	51925284	+	OpenSea			DMR				-0.962833	-1.16988	-0.75579	-1.10348	-9.40078	1.18954e-11	2.83717e-09	16.4993
cg19219255	chr10	65957477	-	OpenSea			CDMR				-0.929681	-1.1296	-0.729762	0.386828	-9.40058	1.19024e-11	2.83717e-09	16.4987
cg24935345	chr5	52190992	-	OpenSea	ITGA1	Body		TRUE			1.53767	1.207	1.86834	1.22028	9.40034	1.19109e-11	2.83717e-09	16.498
cg23097878	chr11	45879730	-	OpenSea	CRY2;CRY2	Body;Body		TRUE		TRUE	1.73339	1.36062	2.10615	-0.154223	9.40023	1.19149e-11	2.83717e-09	16.4977
cg24092000	chr17	80839375	+	OpenSea	TBCD	Body					0.851304	0.668229	1.03438	2.01554	9.40008	1.19201e-11	2.83717e-09	16.4973
cg06462027	chr6	153155784	+	OpenSea							-0.762894	-0.92697	-0.598817	1.48398	-9.39923	1.195e-11	2.84208e-09	16.4948
cg15012214	chr3	56810320	-	OpenSea	ARHGEF3;ARHGEF3;ARHGEF3	Body;Body;TSS1500					1.41013	1.10685	1.71341	0.963243	9.39914	1.19532e-11	2.84208e-09	16.4946
cg12648074	chr5	140864474	+	N_Shore	PCDHGA4;PCDHGC3;PCDHGA12;PCDHGC4;PCDHGA11;PCDHGA11;PCDHGA9;PCDHGA1;PCDHGB1;PCDHGB6;PCDHGC4;PCDHGB3;PCDHGB7;PCDHGA6;PCDHGA8;PCDHGA10;PCDHGA5;PCDHGB4;PCDHGA3;PCDHGA2;PCDHGA7;PCDHGB2;PCDHGB5;PCDHGC3	Body;Body;Body;TSS1500;Body;Body;Body;Body;Body;Body;TSS1500;Body;Body;Body;Body;Body;Body;Body;Body;Body;Body;Body;Body;Body	RDMR	TRUE	Unclassified_Cell_type_specific		1.7932	1.40752	2.17889	0.1452	9.3988	1.19651e-11	2.84343e-09	16.4936
cg07295362	chr2	3061128	+	N_Shelf							-1.21838	-1.48044	-0.956321	-0.493302	-9.39854	1.19744e-11	2.84417e-09	16.4928
cg06649282	chr16	58054982	-	N_Shelf	C16orf57	3'UTR			Unclassified	TRUE	0.960065	0.753554	1.16658	0.953303	9.39793	1.19959e-11	2.84742e-09	16.4911
cg19543296	chr12	8799841	+	OpenSea	MFAP5	3'UTR					-1.50988	-1.83466	-1.1851	1.78625	-9.3978	1.20006e-11	2.84742e-09	16.4907
cg06876648	chr17	77181544	-	S_Shore	HRNBP3	5'UTR	CDMR				-1.23462	-1.50021	-0.969038	0.480834	-9.39735	1.20162e-11	2.84965e-09	16.4894
cg27120405	chr2	6212961	+	OpenSea				TRUE	Unclassified_Cell_type_specific		-1.01244	-1.23024	-0.794638	0.105812	-9.39682	1.20352e-11	2.85266e-09	16.4879
cg16496217	chr10	134651975	+	OpenSea							-1.13698	-1.38161	-0.89236	0.361835	-9.39575	1.20733e-11	2.8602e-09	16.4848
cg01361263	chr3	58051763	-	OpenSea	FLNB;FLNB;FLNB;FLNB	Body;Body;Body;Body		TRUE			1.09153	0.856674	1.32638	0.435586	9.39536	1.2087e-11	2.8613e-09	16.4837
cg02356566	chr10	2453060	+	OpenSea							-1.08455	-1.3179	-0.851189	0.188492	-9.39513	1.20951e-11	2.8613e-09	16.483
cg21932542	chr7	4850345	+	S_Shore	RADIL	Body					-1.39425	-1.69425	-1.09426	0.372316	-9.39509	1.20967e-11	2.8613e-09	16.4829
cg17130486	chr12	52437360	+	OpenSea							1.01894	0.799686	1.23819	1.03847	9.39462	1.21136e-11	2.86338e-09	16.4815
cg00887902	chr8	56436393	+	OpenSea	XKR4	Body					-1.20446	-1.46364	-0.945286	0.386681	-9.39449	1.2118e-11	2.86338e-09	16.4812
cg13808058	chr1	203605590	-	OpenSea	ATP2B4;ATP2B4	5'UTR;5'UTR		TRUE			1.63989	1.28701	1.99277	1.29967	9.39418	1.21292e-11	2.86454e-09	16.4803
cg08516516	chr5	115152492	+	Island	CDO1	TSS200				TRUE	2.07253	1.62647	2.5186	-0.211024	9.39236	1.21943e-11	2.87714e-09	16.4751
cg07033513	chr21	22367346	-	N_Shelf							-1.08786	-1.322	-0.853722	0.600565	-9.39234	1.21952e-11	2.87714e-09	16.475
cg17886678	chr15	71054899	-	Island	UACA	Body			Unclassified		-0.886277	-1.07709	-0.695467	-2.61751	-9.3895	1.22975e-11	2.89835e-09	16.4668
cg00351537	chr19	7580275	+	N_Shore	ZNF358	TSS1500			Unclassified_Cell_type_specific		1.05776	0.830032	1.28549	1.55475	9.3895	1.22978e-11	2.89835e-09	16.4668
cg13064062	chr12	14924930	-	S_Shore	HIST4H4	TSS1500			Unclassified		-1.31802	-1.60186	-1.03417	-0.839929	-9.38678	1.23967e-11	2.92014e-09	16.459
cg01518131	chr10	47010888	-	S_Shelf					Unclassified_Cell_type_specific		1.16734	0.915928	1.41875	1.17034	9.38609	1.24217e-11	2.92454e-09	16.457
cg07731047	chr11	1994977	-	S_Shelf							-1.38031	-1.67762	-1.083	1.0431	-9.38513	1.24571e-11	2.93108e-09	16.4542
cg19138499	chr6	139248115	-	OpenSea	REPS1;REPS1	Body;Body		TRUE			0.828131	0.649754	1.00651	2.70241	9.38499	1.24624e-11	2.93108e-09	16.4538
cg23395692	chr12	23119040	+	OpenSea				TRUE			-1.3533	-1.64481	-1.06179	0.343463	-9.38471	1.24725e-11	2.93195e-09	16.453
cg08726248	chr11	637032	+	Island	DRD4	TSS1500	DMR		Unclassified_Cell_type_specific		1.94618	1.52694	2.36543	-0.828134	9.38409	1.24952e-11	2.93578e-09	16.4513
cg17716699	chr7	907864	+	S_Shore	UNC84A;UNC84A	Body;Body					1.29317	1.01451	1.57182	1.02479	9.3812	1.26021e-11	2.95938e-09	16.4429
cg25890640	chr11	68610632	+	N_Shore	CPT1A;CPT1A	TSS1500;TSS1500	DMR		Unclassified	TRUE	-1.67693	-2.03829	-1.31556	-1.85231	-9.38095	1.26115e-11	2.96005e-09	16.4422
cg15331705	chr8	129180010	-	OpenSea				TRUE			-1.43875	-1.74879	-1.1287	-0.45557	-9.38074	1.26192e-11	2.96035e-09	16.4416
cg13476964	chr7	95749070	-	OpenSea				TRUE			0.72561	0.569231	0.881989	2.28471	9.37993	1.26496e-11	2.96596e-09	16.4393
cg21900495	chr13	28498161	-	N_Shore	PDX1	Body	DMR				2.93663	2.30368	3.56958	-0.700146	9.37893	1.2687e-11	2.9732e-09	16.4364
cg03031672	chr20	60450178	-	S_Shore	CDH4	Body			Unclassified_Cell_type_specific	TRUE	-1.93069	-2.34691	-1.51447	0.609355	-9.37703	1.27583e-11	2.98837e-09	16.4309
cg01306747	chr16	68681018	+	S_Shore	CDH3	Body					1.61156	1.26413	1.959	0.865361	9.37671	1.27702e-11	2.98963e-09	16.43
cg02990474	chr20	49416093	+	S_Shelf	BCAS4;BCAS4;BCAS4	Body;Body;Body	CDMR				1.01374	0.795189	1.2323	1.40291	9.37653	1.2777e-11	2.98968e-09	16.4295
cg05236972	chr22	46933233	+	Island	CELSR1	TSS200			Unclassified_Cell_type_specific		-0.919187	-1.11737	-0.721007	-0.100758	-9.37604	1.27955e-11	2.99247e-09	16.4281
cg00018828	chr16	1245911	+	S_Shore	CACNA1H;CACNA1H	Body;Body					-1.55835	-1.8944	-1.2223	1.00004	-9.37431	1.2861e-11	3.00526e-09	16.4231
cg22304399	chr19	13319324	-	Island	CACNA1A;CACNA1A	Body;Body	DMR	TRUE	Unclassified		-1.7043	-2.07183	-1.33678	-0.503008	-9.37425	1.28633e-11	3.00526e-09	16.4229
cg06014401	chr3	27765232	-	Island	EOMES	TSS1500			Unclassified_Cell_type_specific	TRUE	1.79004	1.40402	2.17606	-0.401189	9.37402	1.28718e-11	3.00571e-09	16.4223
cg19470290	chr13	98926570	-	OpenSea	FARP1	Body		TRUE			0.830236	0.651186	1.00929	2.65353	9.37347	1.2893e-11	3.00912e-09	16.4207
cg04267467	chr7	139762256	-	Island	PARP12	Body			Promoter_Associated	TRUE	-1.05271	-1.27981	-0.825611	-2.82157	-9.37064	1.30011e-11	3.03279e-09	16.4125
cg06097580	chr16	56456934	-	N_Shore	AMFR	Body	CDMR				0.928325	0.728042	1.12861	1.90914	9.36982	1.30324e-11	3.0362e-09	16.4102
cg03289872	chr19	56989102	+	Island	ZNF667;ZNF667	TSS1500;TSS1500				TRUE	1.43956	1.12898	1.75014	-0.322405	9.3698	1.3033e-11	3.0362e-09	16.4101
cg06834916	chr5	95610	+	S_Shelf			CDMR				-1.46194	-1.77735	-1.14653	0.662332	-9.36974	1.30357e-11	3.0362e-09	16.4099
cg21972382	chr2	29339076	+	S_Shore	CLIP4	5'UTR	CDMR				2.12051	1.663	2.57801	-0.838284	9.36956	1.30426e-11	3.03625e-09	16.4094
cg16910908	chr11	89518310	+	N_Shore							-0.968512	-1.17748	-0.759548	0.278873	-9.36929	1.30529e-11	3.03711e-09	16.4086
cg24054190	chr3	192232863	+	Island	FGF12	Body					1.40751	1.10377	1.71124	-0.51432	9.36772	1.31133e-11	3.04962e-09	16.4041
cg14110969	chr12	27236884	-	OpenSea	C12orf71	TSS1500		TRUE			0.894723	0.701626	1.08782	0.120026	9.36672	1.31522e-11	3.05591e-09	16.4012
cg14133850	chr10	28525739	+	OpenSea	MPP7	Body					0.828294	0.649533	1.00706	2.57558	9.36668	1.31538e-11	3.05591e-09	16.4011
cg20541752	chr13	54821786	-	OpenSea				TRUE			-1.59101	-1.93442	-1.24759	0.521603	-9.36543	1.32025e-11	3.06394e-09	16.3975
cg24691835	chr2	74119781	+	OpenSea	ACTG2	TSS1500					1.27162	0.997138	1.5461	0.620704	9.3653	1.32072e-11	3.06394e-09	16.3972
cg06719604	chr2	55361310	+	OpenSea				TRUE	Unclassified	TRUE	-1.50411	-1.82878	-1.17943	-1.63596	-9.365	1.3219e-11	3.06394e-09	16.3963
cg09749922	chr16	84332472	-	S_Shelf	WFDC1	Body					1.48199	1.16209	1.80189	1.81544	9.365	1.32191e-11	3.06394e-09	16.3963
cg23350580	chr17	34592075	-	OpenSea	TBC1D3C	TSS200					-0.812423	-0.987793	-0.637053	0.0105963	-9.36487	1.32242e-11	3.06394e-09	16.3959
cg19718662	chr7	53811402	-	OpenSea				TRUE			-1.29925	-1.57971	-1.01879	-0.172613	-9.36476	1.32286e-11	3.06394e-09	16.3956
cg27546977	chr6	29521152	+	Island			DMR	TRUE	Unclassified_Cell_type_specific		2.3303	1.82723	2.83337	-0.701839	9.36388	1.3263e-11	3.07036e-09	16.393
cg17548735	chr6	41020969	+	OpenSea	APOBEC2;APOBEC2	5'UTR;1stExon		TRUE			1.36465	1.07003	1.65927	1.74642	9.36333	1.32843e-11	3.07372e-09	16.3915
cg15871127	chr13	110960198	-	Island	COL4A1;COL4A2	TSS1500;5'UTR	DMR			TRUE	1.70339	1.33561	2.07118	-0.911293	9.36256	1.33145e-11	3.07865e-09	16.3893
cg00676536	chr2	41924253	-	N_Shore							-1.46456	-1.78078	-1.14834	0.566039	-9.36245	1.33191e-11	3.07865e-09	16.3889
cg05483534	chr2	46802312	+	OpenSea	RHOQ	Body		TRUE			1.32188	1.03645	1.60731	1.05928	9.36196	1.33383e-11	3.08152e-09	16.3875
cg05570237	chr21	27934499	-	OpenSea	CYYR1	Body					-0.999346	-1.21515	-0.783544	0.712655	-9.36127	1.33655e-11	3.08577e-09	16.3855
cg03547017	chr17	37031281	-	OpenSea	LASP1	Body	RDMR				1.10198	0.864012	1.33995	0.465223	9.36115	1.33702e-11	3.08577e-09	16.3852
cg08074555	chr16	2084795	+	N_Shore	SLC9A3R2;SLC9A3R2	Body;Body	CDMR	TRUE			0.736447	0.577401	0.895492	0.954313	9.36041	1.33994e-11	3.09054e-09	16.383
cg26922028	chr6	138171829	+	OpenSea				TRUE			1.36946	1.0737	1.66522	2.28009	9.36028	1.34044e-11	3.09054e-09	16.3827
cg04223420	chr5	134363877	-	Island	PITX1	3'UTR	DMR	TRUE	Unclassified_Cell_type_specific		1.26395	0.990972	1.53693	0.747518	9.36003	1.34145e-11	3.09131e-09	16.3819
cg23264547	chr11	44257668	-	OpenSea	EXT2;EXT2	Body;Body		TRUE			1.34596	1.05526	1.63666	1.42056	9.35969	1.34278e-11	3.09282e-09	16.381
cg20977794	chr14	51560748	-	Island	TRIM9;TRIM9	Body;Body	DMR		Unclassified_Cell_type_specific		2.17097	1.70206	2.63987	-0.470455	9.35928	1.34442e-11	3.09503e-09	16.3798
cg09323657	chr12	1906097	-	Island	CACNA2D4	Body			Promoter_Associated		-0.841279	-1.02299	-0.659566	-2.62818	-9.35898	1.34563e-11	3.09606e-09	16.3789
cg24670000	chr17	72370729	+	S_Shelf							-1.47929	-1.79882	-1.15976	0.911792	-9.35882	1.34622e-11	3.09606e-09	16.3785
cg22174486	chr11	536817	-	Island	HRAS;HRAS;LRRC56;HRAS	TSS1500;TSS1500;TSS1500;TSS1500		TRUE	Promoter_Associated		-1.03243	-1.25544	-0.809417	-1.89126	-9.3586	1.34711e-11	3.09653e-09	16.3778
cg03216867	chr4	8275039	+	S_Shelf	HTRA3	Body					-0.922253	-1.12149	-0.723016	-0.917919	-9.35738	1.35199e-11	3.10457e-09	16.3743
cg23935447	chr17	61972375	+	OpenSea	CSH1;CSH1;CSH1	3'UTR;3'UTR;3'UTR					-0.986826	-1.20002	-0.773635	0.782333	-9.35723	1.35258e-11	3.10457e-09	16.3739
cg17940013	chr1	9188688	+	Island	GPR157	Body					-0.996413	-1.21168	-0.781151	-2.0944	-9.35721	1.35264e-11	3.10457e-09	16.3738
cg26210364	chr11	26800135	-	OpenSea				TRUE			-1.29661	-1.57675	-1.01648	0.528455	-9.35665	1.3549e-11	3.10617e-09	16.3722
cg02671819	chr17	62778370	-	S_Shore	LOC146880;LOC146880	TSS1500;TSS1500					-0.673651	-0.819194	-0.528108	-0.519954	-9.3566	1.3551e-11	3.10617e-09	16.3721
cg27406919	chr16	87212733	+	OpenSea				TRUE		TRUE	-1.00044	-1.21659	-0.784291	-1.343	-9.35653	1.35538e-11	3.10617e-09	16.3719
cg10791884	chr8	69879951	+	OpenSea							-1.28855	-1.56695	-1.01015	0.268847	-9.35634	1.35615e-11	3.10637e-09	16.3713
cg07630327	chr5	131008111	-	OpenSea	FNIP1;FNIP1	Body;Body		TRUE			1.60052	1.25465	1.94638	-0.00563596	9.35458	1.36319e-11	3.12e-09	16.3662
cg04939326	chr11	73278053	+	OpenSea	FAM168A	5'UTR		TRUE			1.02198	0.801128	1.24282	1.83926	9.35451	1.36346e-11	3.12e-09	16.3661
cg21843616	chr4	85424469	+	S_Shore			CDMR		Unclassified		1.33433	1.04597	1.62269	-0.165628	9.35419	1.36475e-11	3.12137e-09	16.3651
cg17707140	chr4	111559355	-	N_Shore	PITX2;PITX2	TSS1500;TSS1500	RDMR				1.67635	1.31402	2.03867	0.153133	9.35279	1.37041e-11	3.13275e-09	16.3611
cg03191794	chr12	83102075	+	OpenSea	TMTC2	Body		TRUE			1.53545	1.20356	1.86735	1.3618	9.35211	1.37317e-11	3.13749e-09	16.3591
cg14162629	chr7	2720394	+	S_Shore	AMZ1	5'UTR			Unclassified		-1.61259	-1.96126	-1.26391	0.435035	-9.3493	1.38462e-11	3.16096e-09	16.351
[truncated: 76,936 more rows]
